# Supplementary material for: Identification of disulfidptosis-related subtypes, characterization of tumor microenvironment infiltration, and development of a prognosis model in breast cancer
Source: Front Immunol. 2023 Nov 15;14:1198826. doi: 10.3389/fimmu.2023.1198826 (PMC10684933; doi:10.3389/fimmu.2023.1198826)
Supplement: Supplementary file 1 [file DataSheet_1.zip]

Archive with 4 entries (4 files):
- colony assay.pptx
- Original data.xlsx
- Rawcounts_shSHCBP1_NC.txt
- Rawcounts_shTMEM45A.txt
