# Supplementary material for: Identification of disulfidptosis-related subtypes, characterization of tumor microenvironment infiltration, and development of a prognosis model in breast cancer
Source: Front Immunol. 2023 Nov 15;14:1198826. doi: 10.3389/fimmu.2023.1198826 (PMC10684933; doi:10.3389/fimmu.2023.1198826)
Supplement: Supplementary file 1 [file DataSheet_1.zip › Original data.xlsx]

## Sheet: qPCR
	qPCR_TMEM45A_1					qPCR_shTMEM45A_2					qPCR_shTMEM45A_3
	shTMEM45A-1	shTMEM45A-2	Sh-NC			shTMEM45A-1	shTMEM45A-2	Sh-NC			shTMEM45A-1	shTMEM45A-2	Sh-NC
ACTB_1	16.126	15.793	14.664		ACTB_1	16.867	16.179	14.267		ACTB_1	14.967	16.065	14.538
ACTB_2	15.623	15.915	14.58		ACTB_2	15.982	15.714	14.696		ACTB_2	14.86	14.017	14.902
ACTB_3	15.886	14.945	14.517		ACTB_3	15.871	15.455	14.49		ACTB_3	14.703	15.395	13.947
target_1	18.555	18.248	18.921		target_1	18.898	18.324	18.627		target_1	13.01	13.613	14.733
target_2	18282	17.672	17.794		target_2	18.384	18.466	18.26		target_2	12.639	13.411	14.605
target_3	18.965	18.78	17.781		target_3	18.379	18.398	18.558		target_3	12.967	13.522	14.798
	qPCR_shSHCBP1_1					qPCR_shSHCBP1_2					qPCR_shSHCBP1_3
	s1	s2	Sh-NC			s1	s2	Sh-NC			s1	s2	Sh-NC
ACTB_1	17.804	17.879	17.865		ACTB_1	17.555	15.359	14.919		ACTB_1	17.178	15.024	14.095
ACTB_2	17.933	17.84	18.247		ACTB_2	17.216	15.235	15.282		ACTB_2	17.23	15.138	13.954
ACTB_3	16.808	17.813	17.63		ACTB_3	17.694	15.302	13.807		ACTB_3	17.32	15.189	13.588
target_1	14.117	13.542	14.733		target_1	21.895	22.418	23.703		target_1	22.042	22.231	21.209
target_2	13.489	13.863	14.605		target_2	22.151	22.56	22.555		target_2	22.098	22.297	21.76
target_3	14.067	14.065	14.798		target_3	21.789	22.357	22.311		target_3	22.241	22.246	22.158

## Sheet: CCK-8
	DAY0
	Sh-NC	shSHCBP1-1	shSHCBP1-2	shTMEM45A-1	shTMEM45A-2	blank
1	0.053	0.112	0.113	0.127	0.119	0.111
2	0.051	0.135	0.122	0.138	0.107	0.108
3	0.051	0.114	0.1	0.115	0.125	0.108
	DAY1
	Sh-NC	shSHCBP1-1	shSHCBP1-2	shTMEM45A-1	shTMEM45A-2	blank
1	0.761	0.576	0.253	0.329	0.281	0.26
2	0.75	0.471	0.276	0.332	0.315	0.271
3	0.702	0.585	0.267	0.381	0.281	0.268
	DAY2
	Sh-NC	shSHCBP1-1	shSHCBP1-2	shTMEM45A-1	shTMEM45A-2	blank
1	0.768	0.541	0.302	0.326	0.258	0.265
2	0.902	0.497	0.34	0.306	0.303	0.271
3	0.811	0.545	0.311	0.37	0.27	0.274
	DAY3
	Sh-NC	shSHCBP1-1	shSHCBP1-2	shTMEM45A-1	shTMEM45A-2	blank
1	1.65	0.421	0.317	0.212	0.628	0.229
2	1.563	0.614	0.233	0.278	0.233	0.228
3	1.184	0.456	0.244	0.46	0.563	0.235

## Sheet: colony assay
Gene name/cell area（mm^2）	1	2	3
Sh-NC	12645	35608	20299
shSHCBP1-1	67	1908	539
shSHCBP1-2	192	3125	0
shTMEM45A-1	158	402	12625
shTMEM45A-2	86	16	47
