# Supplementary material for: Identification of disulfidptosis-related subtypes, characterization of tumor microenvironment infiltration, and development of a prognosis model in breast cancer
Source: Front Immunol. 2023 Nov 15;14:1198826. doi: 10.3389/fimmu.2023.1198826 (PMC10684933; doi:10.3389/fimmu.2023.1198826)
Supplement: Supplementary file 1 [file DataSheet_1.zip › Rawcounts_shSHCBP1_NC.txt]

gene_name	NC_1	NC_2	NC_3	shSHCBP1_11	shSHCBP1_12	shSHCBP1_13	shSHCBP1_21	shSHCBP1_22	shSHCBP1_23
EEF1A1	162676	155622	158019	137593	121318	121910	104250	108125	104547
MT-CO1	118715	117046	116504	124460	109806	112089	105774	110089	107008
HSPA5	141358	137152	141238	113109	99258	101751	94047	94538	93461
EEF2	114606	110115	116925	101849	89854	87532	79785	84451	81156
MT-RNR2	95403	92012	89823	105259	91312	91050	86479	91868	86436
RPS2	88266	85561	91029	91373	76130	83015	77072	78448	77151
MT-ND4	82280	80625	81008	92103	78701	79474	76936	80922	77774
RPL8	60982	56907	61473	59534	52020	54081	49100	49383	47568
GAPDH	60082	58072	61662	54565	47040	48832	41070	43156	40994
ACTG1	50381	49360	52129	56116	48711	50755	47944	47606	47160
RPL3	54978	52506	54577	49744	43373	44232	40457	40721	40822
XIST	67128	71840	70978	39570	34181	34818	28804	28170	29831
RPL7A	52227	50283	52861	48184	41384	43586	37627	37159	37190
RPS4X	50127	45942	48669	47344	40590	41633	35714	37299	36599
RACK1	48568	46234	49467	45870	39212	40502	36229	36889	36067
RHOB	39920	39764	41294	39400	35214	35709	35959	36631	36473
MT-ND1	38902	38616	39169	41339	34428	36014	36425	37793	36891
ENO1	38276	36582	38547	40283	35320	34447	32485	34004	31816
RPL13	35976	35264	38252	39772	32857	36015	32994	31983	32554
RPL4	39576	38396	39156	37185	31750	32705	29365	30680	29678
RPL13A	40278	37978	41159	35268	30649	31278	29371	29015	28570
RPLP0	36223	35745	38026	35861	30435	32312	29543	28789	29773
RPS8	36173	35079	34658	37286	31429	33320	29089	28894	29136
RPS3	37235	35471	38684	35129	31353	31901	28358	28328	28128
HNRNPA1	38188	35259	36224	35613	30818	30323	25808	28263	26621
MT-ND5	32984	32002	32798	34598	31035	29290	29118	31437	29546
HSP90AB1	30896	29331	30189	34545	30779	30181	28975	29787	29351
JUN	26980	26150	27843	35821	30844	31591	31366	31477	31901
RPSA	33338	32021	33896	32286	27855	29298	27011	26341	26536
YBX1	31817	29002	30684	33557	29682	28722	26486	28254	26145
CKB	30314	29268	31883	31822	28214	29103	27118	27019	27420
LDHA	34047	32030	32517	32007	28133	28030	24570	25673	24553
ACTB	25742	25960	26828	32467	28887	29642	27922	27957	27690
RPL5	31892	30447	30257	30059	25884	26805	23579	24492	23482
RPL10	29975	29003	30747	30074	24586	26243	23932	24068	23943
NPM1	28135	27989	27337	29809	25428	26127	23972	25138	24332
PABPC1	29160	29108	28125	26465	23356	24335	21268	21708	21287
HSP90B1	30822	30207	28840	26470	22531	23111	19993	21053	19872
RPS2P5	26581	24898	27907	27526	23120	22854	22548	22932	22744
RPS18	26656	25354	26804	28174	23274	23858	22126	22114	22130
MT-ND2	24074	24430	23665	27277	23169	24238	23718	24759	24257
PTMA	26861	26642	24590	26843	23234	24074	21322	22607	21775
RPL6	26085	26330	26412	27773	23013	23988	20535	21042	20510
PKM	25458	24561	26014	27000	23752	23853	20764	22162	21548
BRD2	29255	28420	29275	24397	21217	21028	19337	20822	20597
RPL35	23833	23169	24489	27215	22826	23414	21726	22802	22000
RPS6	25406	24500	25272	26222	22195	23224	21301	20929	21618
RPL18	24749	23801	25456	24247	21507	22090	20032	20579	19943
HSP90AA1	20441	19983	19149	26181	23493	23128	22907	23659	22534
MT-RNR1	22738	21721	21937	26402	22309	22322	20311	21554	20205
RPL12	24143	23536	24793	24651	20716	22034	19695	19798	19311
RPS19	22472	21388	23169	25168	21845	22279	20353	20450	20367
RPL29	24179	23476	24668	24948	20360	21429	18934	19213	19729
RPL18A	23269	22362	24101	23276	19787	21015	18109	19412	18947
MT-CO3	19060	19527	18379	24644	20618	21812	22030	21778	21915
RPS15	21476	20793	21995	23357	19869	21104	19648	19402	19620
MT-ATP6	19924	19330	19074	23933	20499	20699	20248	22359	21176
PGK1	23954	23357	23955	22573	19060	19910	17319	17454	17205
SERBP1	22135	21897	21213	22443	19143	20115	18026	18506	17933
RPS11	21533	20366	21755	22246	18618	19428	17594	17760	17719
RPS14	21347	20171	21534	21455	18716	18887	17145	16876	17480
RPL15	20613	20215	20596	20987	17464	19173	16924	17068	17158
RPS3A	21552	20881	20717	20387	17355	18755	16211	16930	16278
NDRG1	20565	19950	20618	21501	19005	18826	15664	16238	15698
RPLP1	18828	18515	20012	21083	16990	19311	18177	16598	17882
FLNA	22740	22625	24337	19949	16990	16187	14239	14420	14540
MT-CO2	15605	15201	15168	21721	17877	18816	19969	19856	19852
ATP5F1B	20272	20148	20210	19142	16733	17570	15952	15707	15670
HNRNPA2B1	18954	18460	18140	19995	17304	17286	16159	16768	15666
RPL7	19881	18310	19424	19738	17072	16827	15591	16171	15503
MT-CYB	14834	14261	14723	20097	17546	17462	18988	19908	19154
RPL27A	19153	18420	19425	19666	15796	16579	14935	15171	15011
HSPA8	17171	16801	17018	18744	16273	16788	16386	16951	16595
RPL41	18457	16875	17856	19679	15634	17277	15694	15192	15471
RPS9	18003	16893	18243	18451	15873	16476	14979	16061	15204
NCL	16333	15638	15461	18984	17175	15965	15712	16400	15726
MT-ND6	15795	15283	14658	19088	15950	15990	15808	17548	16118
RPS16	17559	16464	17490	18205	15657	16002	14549	15011	14744
HSPD1	16069	15927	15311	17890	15582	15519	14913	15084	14678
PPIA	16344	15027	16054	18310	15402	16044	14224	14783	14434
BSG	16286	15928	17045	17008	15025	15282	14485	14743	14793
CANX	16436	16565	15322	17139	15264	14942	14669	15212	14714
NONO	18038	17275	17973	16999	15038	14689	13055	13354	13392
RPL10A	16984	16075	17592	16731	14250	14959	14139	13594	13964
RPL37A	17115	15857	16479	17564	14706	15219	14081	12819	13261
TUBB	16411	15766	16888	16709	14101	14674	13365	13502	13018
GNAS	15530	14901	15366	16387	14216	14958	14123	14054	13974
RPL31	16142	15036	15756	16840	14129	15156	13372	13515	13392
ARF1	15249	14696	15448	16595	14230	14761	13778	14033	13830
RPL32	15187	15846	15354	17559	13861	15253	13220	12592	13207
HNRNPH1	17893	18015	16816	15118	13340	13523	12141	12357	12167
TPI1	14877	14329	15238	16110	13749	14493	13009	12976	13143
SRRM2	15150	15444	16126	14739	13157	13021	12343	12783	12872
RPS5	15428	14763	15744	15400	12898	13370	12252	12433	12252
CALR	15011	14412	15033	15371	13706	13125	11989	13013	12363
RPL28	14393	14157	14971	15219	13317	14135	12997	12163	12614
CSDE1	15319	15354	14213	15006	13281	13745	12167	12469	12155
RPL19	14715	14337	14910	16246	12889	13582	12543	12471	11995
RPL27	14853	13723	13911	15474	13105	13428	12252	12564	12324
RPS24	14494	13929	14358	15426	12838	13937	11934	11900	12329
PARP1	14772	14498	14696	14667	12835	13037	11653	12265	11992
ILF3	14245	13881	14549	14694	12988	12496	11644	12549	12173
YWHAE	13236	13112	13172	14982	13174	13200	12347	12734	12263
RPL14	14633	13902	14692	14686	12478	13040	11249	12109	11409
HNRNPC	13765	13137	13458	15028	12632	13008	12344	12294	12230
ADAMTS1	15621	14904	15441	13750	12120	12028	11102	11343	11451
RPS12	13928	13768	14117	14417	12376	13301	11952	11758	11860
SET	13760	13456	12741	14881	12499	13289	12223	12446	12162
HNRNPU	14691	14676	14113	14155	12303	12180	11420	11907	11287
RPS27A	13435	13378	13714	14115	12069	13161	11823	11591	12324
UBC	12616	11993	12798	14416	12380	13049	12596	12402	12384
FASN	14866	14921	16119	12359	10820	10741	10459	10378	10417
RPL9	13239	12905	13224	13976	11716	12468	10993	10724	11428
OAZ1	11217	11635	11873	13947	11869	12668	12349	12465	12091
ATP1A1	12881	12601	12843	13481	12099	11656	10705	11692	10799
SCD	13603	13687	13627	12312	11010	11200	10410	10664	10387
EIF5A	11054	10526	10710	13797	12283	11678	11236	12464	11811
DDX3X	13880	13657	13228	12548	10878	11245	9924	10041	10029
PRPF8	13832	13519	14029	12241	10994	10524	9586	9842	9933
RPS7	12214	11874	12285	13102	10703	11656	11091	10674	10819
PTBP1	12302	12019	12339	13009	11036	11111	10610	11083	10782
RPL24	12299	11766	11988	12831	11220	11713	10596	11204	10632
HDLBP	12876	12369	12897	12547	11170	10735	10132	10653	10322
RPL39	12540	11480	12473	13022	11223	12059	10554	9585	10314
SNHG1	13995	14148	14116	11936	10090	11034	9290	9264	9306
RPLP2	11509	11662	12526	13080	10384	11909	10749	10237	10622
CCT3	12254	11575	12046	12736	11179	11023	10549	10743	10512
PGAM1	11442	11390	10862	13008	11550	11919	10460	11087	10459
RPL11	12688	11695	12365	12853	10491	10818	9886	9818	9688
UBA1	11560	11324	11825	12110	10472	10428	10258	10136	10107
ATF4	10686	10186	10708	12111	10276	10665	11197	11134	11019
H1F0	8270	7747	8342	13365	11499	11381	12168	12626	12367
IRAK1	10088	9802	10712	12645	11217	11102	10413	10877	10613
HNRNPK	11006	10819	10853	11819	10430	10639	10034	10593	10125
SLC25A5	11379	10829	11139	11921	10324	10800	9811	10267	9843
GPI	12199	11744	12354	11595	10235	9893	9224	9556	9238
DDX17	11435	11588	11266	11251	9813	10161	9308	9149	9105
MORF4L2	9888	9877	9861	11730	10361	10703	10039	10286	9824
CCT7	10102	9703	10351	11486	10435	10257	9760	10213	9767
RHOA	11268	11103	10892	11264	9844	10002	8984	9216	8812
SLC25A6	10972	10567	11328	10970	9828	9690	9016	9309	9509
TRIM28	9498	9250	9930	11274	10006	10173	10180	10568	10240
XRCC6	9878	9318	10022	11296	9873	9968	9471	9652	9593
EIF4H	10551	10126	10767	10979	9390	9361	8804	9425	8919
TAGLN2	10226	10092	10082	10834	9495	9881	8991	9217	9019
NACA	10393	10285	10390	10931	9278	9959	8524	9076	8762
EIF4G2	9557	9644	9424	10360	8984	9287	9605	9862	9523
RNPS1	10105	10266	10662	10973	8711	9080	8651	8776	8765
RPS25	10598	10214	10418	10835	8837	9229	8394	8176	8195
HSPA1B	8360	8542	8653	9309	8445	8911	10675	10943	10803
HDGF	9432	9267	9350	10770	9454	9438	8672	9177	8865
H3F3B	9594	9195	9219	10383	9069	9351	8993	9278	9232
APP	10625	10088	10464	10293	9188	8848	8025	8319	8112
PLS3	10783	10903	10057	9806	8618	9142	8233	8257	8157
RAN	9638	9130	9272	10942	9402	9542	8662	8901	8224
PTPRF	11147	10936	11739	9598	8804	8525	7324	7864	7711
GAS5	10900	10835	10580	10338	8630	9035	7707	7746	7752
UBA52	9811	9196	10344	9961	8647	9432	8534	8605	8678
PAICS	10261	10225	10005	10476	8207	8318	8221	8819	8314
CCT8	9801	9537	9276	9796	8984	9166	8756	8846	8632
PRRC2A	9505	9578	9995	10284	9172	8545	8409	8547	8750
PRKCSH	9998	9721	10312	9840	8572	8467	8253	8417	8467
EWSR1	9030	8819	9046	10469	9039	9088	8640	9079	8728
RPL37	9829	9391	9535	10253	8862	9045	8339	8119	8136
NAP1L1	10129	10256	9769	10022	8321	8905	7999	7869	7668
RPL23	10103	9096	9562	10031	8591	8924	7870	8085	7854
MYH9	8837	8233	9112	10284	9210	8416	8316	8942	8463
EIF3I	9324	8830	9397	9967	8504	8780	8339	8446	8059
PTGES3	9093	9052	8582	9585	8521	8882	8576	8725	8583
RPL36	9112	8788	9635	10675	7914	9349	8408	7703	7969
EIF4B	11461	10979	11101	8917	7760	7861	6569	7205	6914
MDH2	9455	8935	9494	9770	8401	8715	8048	8033	7799
EIF4G1	8320	8107	8667	10142	8890	8271	8277	8729	8528
HNRNPA3	9431	9119	8937	9730	8601	8580	7589	8039	7747
TOMM20	9931	9869	9387	9526	8314	8609	7348	7558	7160
SSRP1	9328	9015	9253	9258	8418	8127	7821	8236	7983
BTF3	9136	8828	8520	9928	8357	8573	7948	8128	7850
UBE2S	7746	7645	8374	9717	8385	8765	8811	8845	8940
KHSRP	7887	7821	8349	9431	8502	8506	8207	8906	8916
CALM3	8532	7972	8587	9877	8732	8168	7877	8468	7854
SNRNP200	10024	9683	9756	8708	8076	7894	7086	7327	7347
SLC25A3	9137	9297	9463	9316	8051	8585	7416	7231	7251
PFN1	8854	8181	8836	9430	8109	8440	7841	8157	7839
TCP1	8672	8387	8423	9442	7981	8156	8035	8006	8292
FBL	9320	8945	9382	9196	7989	7918	7358	7829	7367
CNBP	9078	9013	8637	9453	8404	8296	7417	7632	7299
YWHAZ	8193	8195	7647	9362	8437	8540	7890	8007	7920
HUWE1	9521	9355	9716	8701	7819	7604	6942	7255	7119
PHGDH	9295	8977	9538	8438	7370	7482	7392	7767	7581
RPS20	8901	8260	8706	9429	7907	8176	7371	7489	7596
PRKDC	10100	10138	9976	8101	7305	7004	6935	6961	6970
NUCKS1	7673	7790	7166	9438	8171	8750	7937	8303	8040
GANAB	9444	9428	9818	8490	7547	7363	6846	7217	6962
RPS13	8724	8477	8612	8911	7815	8461	7426	7265	7323
EIF2S3	9209	9028	8863	9030	7908	7818	6833	7153	7005
EIF3B	8437	7914	8602	8773	7980	7795	7519	7955	7837
SF3B2	8924	8600	8886	9024	7813	7743	7098	7473	7176
RPL23A	8901	8621	8587	9086	7764	8168	6802	7814	6923
RPL35A	8480	8149	8495	9112	7765	8222	7492	7379	7406
DDX5	8544	8737	8607	8509	7411	7766	7570	7888	7465
TMBIM6	8358	8591	8264	9609	8218	8378	7080	7034	6933
P4HB	8654	8484	8684	8688	7740	7512	7111	7370	7554
TUBA1B	8517	7348	8562	8541	7717	8179	7600	7465	7330
RPL21	8856	8572	8782	8821	7304	7978	7001	7061	6828
IPO5	9504	9857	9373	8198	7154	7262	6451	6689	6658
HMGN1	8113	7917	7702	9125	7925	7958	7287	7444	7263
DYNC1H1	9167	8893	9160	8435	7536	7191	6587	6809	6853
EIF4A2	9504	9295	8852	8375	7244	7331	6703	6717	6482
DDB1	8999	8677	9171	8502	7454	7316	6674	6851	6766
LENG8	8346	8327	9075	8336	7356	7404	6893	7090	7042
ATP5F1A	8592	8454	8472	8232	7326	7474	6700	6756	6968
PTPRU	8834	8586	9793	8147	7219	6956	6275	6432	6384
SNRNP70	7203	6834	7134	8923	7716	7414	7638	7942	7762
MCM4	7843	7803	7815	8513	7122	7294	7329	7598	7163
MCM7	7573	7040	7719	8185	7480	7165	7612	7938	7664
MRFAP1	7423	7014	7074	8888	7631	7942	7238	7579	7415
RPS27	8358	7757	8087	9090	7299	7463	6909	6152	6634
INSIG1	8326	8640	8372	8023	7033	7476	6699	6473	6536
SNX5	8606	8315	8346	8099	7025	7440	6465	6501	6672
TXNIP	9139	9135	8908	8314	6890	7646	5753	5609	5760
HNRNPUL1	7987	7716	8337	8262	7291	7053	6502	7075	6694
PSAP	8463	8194	8532	7922	6968	7032	6523	6691	6564
PABPC4	8227	8153	8200	8309	6903	7321	6348	6807	6560
TPT1	7826	7905	7135	8511	6982	7643	6454	6972	6623
SFPQ	6497	6646	6484	8303	7107	7372	7848	7689	7777
HNRNPD	7227	6944	6853	8291	7071	7189	6998	7514	7156
EIF3D	7182	6794	7036	8180	7129	6979	6994	7321	7158
CFL1	6820	6556	7529	8394	6890	7244	7029	7132	7093
TSC22D3	7166	6821	7214	7826	6902	6944	7149	7166	6892
H1FX	6166	6249	6823	7926	6476	7324	7641	7722	7713
ST13	7583	7313	7163	7984	7193	6976	6406	6808	6586
POLR2A	6538	6436	7068	8053	7211	6849	7204	7221	7271
AK2	6967	6711	6799	8172	7311	7297	6713	7023	6788
KPNB1	7671	7739	7481	7960	7040	6765	6085	6575	6268
ATF3	8587	8347	8485	6930	5833	6329	6215	6361	6226
SMARCA4	7420	7138	7609	8080	7069	6719	6353	6545	6376
EIF3A	7540	7440	7378	7501	6707	6487	6472	6897	6792
HLA-C	7110	6835	7563	7995	6658	6918	6691	6702	6576
CDKN2A	6798	6478	6952	7637	6843	7203	6969	7163	6928
GPX4	7267	6717	7097	8013	6545	6986	6725	6767	6803
RBMX	7104	7177	6947	7896	6930	6992	6504	6616	6431
H2AFZ	7253	6777	7337	7768	6495	6982	6609	6501	6414
PDIA4	7173	7037	6951	7762	6715	6806	6399	6560	6605
GLO1	5823	6049	5598	8215	6949	7533	7121	7214	6964
SNRPB	6486	6226	6902	7302	6393	7147	6911	6735	7007
YBX3	6816	6803	6903	7375	6575	7053	6585	6527	6390
MRPL37	7013	6669	7026	7751	6571	6723	6354	6693	6207
HDAC1	6793	6431	6561	7614	6891	6901	6410	6557	6503
MYBL2	6487	6081	6745	7880	6808	6596	6665	6796	6554
YARS	6006	5792	6094	7458	6853	6388	7260	7459	7133
TMSB10	7280	6776	7334	7660	6638	6664	6195	5777	6007
KHDRBS1	6947	7175	6800	7427	6534	6728	6260	6241	6096
HMGA1	6782	6679	7221	7307	6458	6612	6436	6333	6248
OGT	7830	7958	7591	6957	6086	6269	5717	5889	5742
APLP2	7351	7052	7129	7389	6418	6325	6041	6274	6008
CDT1	7279	7347	7819	6920	5974	6253	6067	6137	6114
SRSF11	6778	6868	6354	7447	6137	6668	6385	6442	6626
TPM3	6434	6329	6110	7680	6547	6777	6442	6752	6565
TKT	7089	7029	7387	7344	6350	6300	5933	6192	6012
CSNK1E	6483	6157	6559	7408	6626	6604	6270	6603	6589
GDI1	7113	6815	7182	7432	6311	6409	5766	6141	6036
PGRMC1	6907	6966	6703	7434	6073	6644	6245	6162	6062
GLUL	8230	8252	8146	6680	5819	5975	5286	5346	5416
EEF1A2	5899	5588	6220	7566	6816	6759	6643	6961	6481
RBBP4	6992	6978	6790	7357	6147	6316	6156	6060	6096
RANBP1	6377	6556	6460	7798	6242	6665	6337	6166	5953
HMGB1	6533	6512	6258	7269	6292	6371	6435	6744	6011
MT-ND4L	7041	6651	7148	7053	6281	6211	5732	6052	6088
PPP2R1A	7071	6799	7105	7005	6205	6188	6003	6024	5714
C1QBP	6707	6544	6726	7077	6051	6365	6131	5928	5953
TCOF1	5867	5863	6190	7359	6546	6221	6228	6543	6358
RPL34	6914	6461	6939	7244	6014	6303	6044	5491	5638
FKBP10	6857	6252	6926	7198	6276	6155	5624	5756	5910
EIF1	6581	6281	6567	6923	5967	6424	6117	5966	6060
GSTP1	6155	5958	6592	7133	6033	6660	6170	6034	6112
HNRNPDL	7103	6962	6804	7098	5947	6329	5641	5501	5400
SOD1	6796	6446	6505	7128	6152	6361	5797	5853	5644
PHB2	6683	6259	6651	7299	5987	6306	5741	5879	5858
CCT4	6451	6262	6200	6924	6094	6234	6212	5944	6039
CDC37	6415	5883	6490	7248	6126	5944	5847	6124	5996
ILF2	6039	5947	5940	7089	6154	6130	6120	6294	6179
LUC7L3	6696	6911	6289	6844	5610	6467	5768	5751	5456
COX4I1	6522	5998	6117	7160	5956	6461	5701	6027	5835
RPS28P7	6414	6214	6648	7253	5805	6441	5830	5456	5591
LMNB2	5963	5700	6073	6958	6240	6126	5886	6385	6202
2-Sep	6143	6237	5843	6916	5751	6055	6006	6379	6082
TUFM	6952	6578	7044	6565	5842	5708	5393	5463	5515
RPN1	6214	6216	6273	7000	5822	5955	5746	5881	5868
RPL38	6892	6042	6121	7240	6122	6243	5548	5304	5448
DNMT1	5954	5717	6348	6731	5998	5659	6001	6317	6085
EEF1B2	6642	6179	6403	6718	5707	5957	5786	5719	5521
BCAP31	5971	5604	5752	6959	6073	6277	5803	6123	5933
FUS	6204	5431	5764	7111	6443	5801	5603	6087	5907
HMGB2	6406	6203	6149	6991	6071	5972	5420	5600	5308
MALAT1	7475	7470	7146	6966	5669	5640	4566	4655	4509
EIF3E	7353	7310	6849	6179	5206	5740	5070	5022	5016
RBBP7	6589	6143	6413	6681	5685	5684	5448	5643	5406
FSCN1	5962	6010	6541	6399	5815	5847	5484	5804	5548
FKBP8	6210	6014	6638	6487	5590	5562	5467	5599	5580
PNN	6414	6147	5882	6570	5734	5741	5381	5732	5527
NOP56	6093	5697	6033	6542	5639	5674	5631	5749	5845
XRCC5	6266	5985	6008	6425	5740	5675	5568	5764	5393
FKBP4	5833	5548	5781	6643	6013	5914	5425	5831	5604
MCM3	5967	5760	6010	6487	5591	5613	5625	5836	5644
YWHAQ	5769	5684	5566	6633	5730	6009	5635	5896	5609
UBB	5546	5132	5209	6688	6168	6052	5834	5978	5670
CDK16	6242	6099	6485	6358	5647	5659	5091	5410	5060
TUBB4B	5000	4881	5082	7148	5920	6037	5887	6044	5919
PPP1CC	6151	6323	6109	6384	5450	5586	5137	5426	5286
ANP32B	6145	6064	6235	6460	5485	5611	5111	5568	5164
PRRC2B	5905	6045	6276	6767	5525	5236	5179	5362	5413
SMC1A	6198	5774	6087	6175	5624	5571	5330	5410	5463
NOP53	6306	6177	6710	6086	5418	5355	5112	5145	4984
RPS21	5973	5688	5937	6479	5370	6001	5448	4971	5321
COL6A1	6057	5874	6723	6198	5367	5425	5148	5305	5071
HNRNPM	4742	4677	4656	6561	6051	5663	6407	6386	5970
SRP9	5316	5504	5196	6468	5565	6041	5618	5650	5605
USP9X	6137	6273	6038	6145	5280	5442	5206	5153	5057
AC008038.1	6304	6387	6540	5890	5025	5106	4844	5392	5171
FAU	5802	5609	6248	6187	5252	5669	5405	5219	5231
KHDC4	6088	6149	6042	6376	5364	5545	4981	5115	4924
PFKL	6179	5716	6396	6269	5411	5348	5044	5052	5056
JUND	5281	5291	5849	5617	4856	5426	6216	5783	6043
SF3B3	5719	5593	5616	6323	5718	5387	5140	5434	5275
FTL	5509	5501	5607	6403	5306	5632	5346	5394	5358
AHCY	6062	5870	6219	6119	5309	5310	5108	5125	4892
KDM5C	6015	5902	6271	6214	5286	5334	4866	5070	5043
CKAP5	5608	5630	5573	6286	5585	5510	5099	5410	5223
TOP2A	5867	5923	5705	6457	5497	5466	4824	5017	4949
IARS	5637	5565	5690	5955	5180	5199	5424	5546	5471
PSMB4	5644	5386	5480	6418	5428	5705	5221	5262	5055
CHCHD2	5811	5504	5772	6063	5161	5574	5306	5188	5191
HSPA9	5185	4991	5137	6276	5668	5562	5502	5760	5457
U2AF2	5132	4732	5292	6269	5982	5541	5357	5663	5564
HNRNPAB	4740	4628	4924	6444	5467	5528	5667	6045	5748
VIM	5975	6198	5853	6163	5188	5483	4687	4851	4698
TXN	5317	5274	4761	6544	5289	5848	5333	5177	4991
BAG6	5702	5282	6022	5884	5256	5168	4844	5010	5179
PKN1	5647	5267	5726	5869	5416	5162	4882	5210	5021
MAGED1	5178	5078	5382	5937	5342	5277	5406	5343	5190
CPSF1	5736	5763	6065	5718	4978	5070	4772	4871	4890
CYC1	5509	5469	5939	5850	5086	5149	4817	4924	5066
MARCKSL1	4707	4645	4944	6030	5406	5704	5264	5181	5288
MTCH1	5116	4962	5287	5727	5236	5341	5171	5098	5099
DHX9	5272	5237	5339	5815	5011	5262	4937	5052	5033
AP3D1	4866	5013	5195	6172	5126	5002	5042	5327	5204
RPS2P46	5517	5480	5932	5497	4879	5204	4985	4645	4680
VDAC1	5233	5178	5067	6036	5181	5313	4756	4975	4988
CCT6A	5180	4700	4850	5818	5176	5155	5174	5369	5230
SND1	5992	5683	5994	5490	5021	4700	4460	4717	4566
IMPDH2	5721	5798	5922	5538	4907	4929	4624	4687	4450
NUP205	5635	5815	5358	5728	4911	4937	4733	4807	4579
CS	5512	5516	5416	5706	5036	5040	4739	4777	4670
CCT5	5372	5103	5251	5689	5176	5050	4841	5017	4901
STIP1	4353	3987	4235	6371	5474	5309	5429	5699	5521
CUL4B	6509	6531	6348	5266	4526	4684	4201	4106	4061
SNRPD2	5615	5197	5585	5733	4813	5033	4720	4794	4643
AP2M1	5358	5117	5392	5936	4995	5144	4606	4859	4585
NOLC1	4818	4709	4817	5846	5151	5094	5112	5144	4995
PRMT1	5466	5145	5572	5492	4906	4918	4537	4870	4590
PRDX6	5171	5104	5124	6022	4817	5225	4562	4697	4640
CNOT1	5637	5623	5798	5332	4740	4547	4501	4502	4526
RPN2	5562	5343	5451	5444	4562	4895	4579	4611	4607
ACLY	5246	4952	5189	5727	4961	4728	4761	4764	4667
RNF187	4888	4718	5129	5564	5145	5059	4692	4686	4622
MCM2	5175	5085	5533	5417	4835	4623	4512	4626	4597
NUP188	5649	5460	5549	5503	4777	4674	4077	4222	4351
SLC25A1	5173	5152	5660	5371	4518	4873	4441	4427	4494
NCAPD2	4726	4882	5048	5771	4973	4861	4577	4623	4535
CD81	4623	4792	5139	5753	4992	4998	4597	4502	4579
SBF1	5136	5011	5617	5473	4590	4694	4314	4498	4585
MLF2	4954	4956	5181	5426	4814	4875	4387	4440	4427
SF3A1	4775	4598	4751	5501	4809	4713	4689	4819	4722
RANGAP1	3891	3685	4052	5831	5139	5034	5195	5330	5211
SRSF4	4600	4604	4559	5454	4842	4503	4707	5095	4826
HMGN2	4426	4413	4465	5796	4849	5122	4591	4817	4648
DNM1	4901	4897	5074	5493	4640	4613	4314	4433	4701
SLC6A8	4891	4905	5338	5038	4588	4564	4521	4588	4611
MCM5	4476	4432	4662	5148	4653	4569	4937	5136	5001
LAPTM4B	4944	4768	4968	5266	4455	4853	4454	4616	4559
FHL1	5050	5046	4919	5293	4567	4777	4545	4425	4214
SURF4	4681	4556	4731	5186	4619	4745	4838	4732	4734
RBM3	4748	4681	4486	5497	4803	5084	4475	4581	4340
KDELR1	4789	4936	5315	5282	4398	4621	4506	4386	4383
SHMT2	5629	5551	5852	4825	4227	4304	3924	4235	3984
GUK1	4663	4032	4777	5459	4675	4854	4674	4743	4604
SOX4	4832	4995	5104	5100	4708	4687	4186	4451	4343
CIZ1	5128	4885	5211	5203	4676	4477	4170	4276	4332
ADAR	4856	4731	4839	5258	4688	4679	4309	4481	4372
RPS15A	5106	4849	4865	5501	4418	4510	4272	4440	4149
C1orf43	4682	4559	4778	5183	4520	4544	4569	4559	4668
ATXN2L	4577	4423	4700	5222	4606	4377	4542	4820	4704
PRDX1	4955	4712	4704	5123	4536	4652	4305	4509	4411
DDX21	4346	4243	4161	5241	4496	4750	4727	5089	4848
SMARCC1	5004	4910	4983	5139	4607	4393	4177	4353	4263
RABL6	4607	4499	4864	5124	4615	4610	4296	4620	4502
VCP	4576	4590	4653	5268	4664	4534	4429	4516	4408
DAZAP1	4248	4331	4669	5275	4658	4686	4452	4492	4708
RAC1	4686	4741	4464	5169	4652	4714	4267	4402	4356
SPTAN1	4506	4208	4544	5417	4565	4490	4461	4592	4655
DDX39B	5112	5076	5039	5200	4510	4398	3854	4079	4046
SUPT16H	4556	4475	4414	5218	4541	4499	4434	4588	4502
VAT1	5306	5104	5476	4799	4282	4371	3822	4109	3941
RBM39	5046	5109	4812	5116	4222	4387	4117	4127	4194
SF3B1	5012	4911	4752	4902	4253	4204	4354	4374	4350
UBE2M	4710	4228	4711	5269	4433	4221	4206	4695	4567
INTS1	4786	4955	5459	4694	4309	4346	3926	4110	4280
HK1	4806	4584	4760	4953	4668	4415	4115	4270	4195
DCTN1	5143	4947	5169	4983	4305	4207	3856	3999	4076
CAPRIN1	4364	4391	4303	5000	4512	4512	4482	4557	4520
RPS26	4404	4337	4681	5331	4211	4879	4148	4236	4363
CCNI	4674	4827	4647	4959	4398	4309	4312	4355	4035
MTPN	4530	4714	4272	5047	4284	4614	4290	4390	4295
PA2G4	4420	4401	4405	5105	4187	4446	4325	4572	4449
CLUH	4326	4290	4558	5130	4458	4344	4403	4449	4350
TPR	4846	4903	4791	4824	4192	4053	4094	4315	4225
HNRNPA0	4392	4110	4431	5044	4380	4373	4418	4653	4334
CCT2	4362	4303	4311	5008	4450	4407	4457	4429	4407
RAD21	4244	4310	4102	4955	4413	4672	4448	4517	4348
CLTC	4270	4270	4012	4904	4489	4228	4614	4560	4596
BIRC5	4123	3975	4167	5197	4572	4580	4298	4493	4508
SLC1A5	4082	3916	4419	4903	4397	4412	4411	4840	4458
PDIA6	5198	4879	5130	4779	4112	4081	3832	4017	3706
GNL3	4765	4785	4736	4923	4204	4338	3917	4069	3905
UQCRH	4655	4529	4518	5176	4336	4273	4030	4132	3936
RUVBL2	4362	4149	4324	4971	4488	4344	4186	4471	4283
STOML2	4360	4205	4486	4944	4294	4306	4089	4510	4234
SNHG3	4940	4967	5067	4856	3883	4292	3678	3724	3608
LSM4	4085	4017	4219	5003	4228	4573	4240	4311	4295
SRSF3	3867	3845	3727	4988	4402	4492	4443	4634	4569
TPX2	4047	3962	3831	5068	4571	4442	4187	4372	4311
PSMB2	4424	4555	4155	4828	4068	4385	4043	4141	4106
LARP1	4111	4033	4030	4960	4335	4266	4242	4251	4382
MAT2A	5162	5090	5089	4512	3884	4102	3506	3624	3620
FLII	5077	4653	4941	4906	4216	4095	3543	3654	3480
MDK	4297	4017	4558	4932	4044	4226	4130	4166	4194
TTC3	4838	4924	4691	4435	3989	4004	3892	3917	3807
UBAP2L	4170	4266	4411	5007	4218	4157	3949	4296	4014
SON	4208	4188	4253	4579	4007	4246	4456	4224	4276
AGAP3	4092	4042	4375	4771	4212	4313	4149	4265	4209
GRINA	3781	3688	3805	4932	4188	4573	4321	4502	4337
GNB1	4745	4379	4407	4674	4056	4251	3722	4010	3864
SUMO2	4747	4394	4296	4739	3933	4257	3823	4030	3873
RHOT2	4071	4007	4420	4638	4188	4065	4164	4379	4149
TLN1	5154	4893	5297	4461	3846	3754	3517	3534	3613
TMEM259	3899	3872	4104	4649	4349	4257	4161	4478	4233
RABGGTB	4955	4893	4653	4405	3865	4190	3590	3659	3682
SDHA	4744	4408	4812	4678	4073	3997	3676	3752	3738
HLA-B	4164	3956	4249	4702	4097	4255	4185	4253	4013
AARS	3366	3185	3415	5094	4402	4223	4787	4806	4596
RAD23B	4200	4068	4082	4613	4134	4028	4226	4285	4226
HERPUD1	4434	4479	4474	4576	3783	4026	4079	3960	4013
TBC1D9B	4186	4049	4267	4855	4215	4266	3938	4034	3972
NSD2	4263	4319	4411	4714	4239	3961	3766	4110	3881
ATP2A2	4299	4128	4269	4596	4081	4152	3957	4116	3900
CDC20	3471	3376	3597	5012	4171	4344	4529	4505	4464
HNRNPL	3973	3759	3922	4626	4273	4221	4081	4295	4234
TPM4	4322	4255	4377	4796	4082	3946	3800	3972	3811
GCN1	4671	4772	5032	4503	3983	3844	3366	3637	3541
RPL30	4645	4120	4518	4693	4083	3746	3748	3911	3819
TAF1D	4815	4802	4354	4411	3762	4062	3580	3810	3590
DKC1	4398	4099	4373	4632	3989	3833	3890	4096	3851
ACTR2	4198	4198	3890	4519	4062	4200	3977	4105	3999
COPA	4048	3997	3837	4882	4117	3925	4023	4215	4079
LONP1	4326	4196	4601	4502	4076	3843	3766	4002	3729
PTP4A2	3529	3452	3500	4913	4155	4211	4327	4579	4360
COX7C	4338	3975	4324	4695	4073	4206	3786	3777	3820
H2AFX	4119	4159	4573	4545	4139	4316	3671	3680	3771
GART	4157	4089	4061	4681	3975	4070	3980	4067	3892
PDIA3	4054	3962	3905	4699	4089	4126	3982	4139	3965
EIF3G	4072	3835	4339	4473	4056	4059	3904	4058	4119
GNB2	4184	4139	4254	4645	3858	4068	4022	3838	3880
NDUFV1	4560	4191	4531	4271	4072	3999	3656	3749	3850
BEX3	3706	3377	3595	4957	4217	4352	4169	4159	4329
FAM189B	4150	4074	4511	4417	4084	4164	3807	3654	3998
PRELID1	4142	3925	4108	4382	4077	4096	3872	4174	4040
LRPPRC	4519	4494	4518	4361	3834	3732	3737	3787	3796
SF1	3520	3432	3639	4671	4116	4118	4335	4463	4435
ACIN1	3836	3721	3987	4575	4059	3974	3967	4356	4218
RPRD1A	3944	4014	3574	4675	4047	4378	3941	3956	4043
VDAC2	4375	4101	4156	4614	4040	4002	3798	3757	3722
CHTF18	4242	3931	4480	4590	3966	4001	3607	3756	3844
SLC25A39	4402	4209	4559	4437	3745	3899	3640	3686	3754
UQCRC1	4493	4377	4581	4359	3911	3856	3597	3591	3552
POLD2	4450	4154	4332	4461	4078	3798	3702	3736	3531
PPA1	4341	4263	4116	4696	3821	3914	3704	3745	3557
MTA1	4604	4290	4661	4296	3685	3806	3517	3728	3541
FKBP1A	4142	4243	3854	4561	3763	4213	3821	3771	3714
SMG5	3743	3600	3876	4670	3926	4043	3978	4179	4043
PSAT1	4012	4105	3700	4029	3692	4111	4183	4146	4034
SLC16A1	4000	4036	4024	4587	3898	4090	3755	3849	3702
MCL1	4371	4370	4413	4167	3685	3752	3718	3674	3608
KPNA2	3237	3120	3196	4603	3980	4092	4359	4594	4570
ATP5MC3	3912	3792	3849	4774	4038	4205	3643	3728	3788
SFXN1	4087	4084	3735	4656	4005	4073	3635	3666	3767
HYOU1	4441	4370	4607	4265	3717	3601	3471	3594	3633
STAG2	4346	4581	4098	4249	3698	3860	3627	3595	3614
SCRIB	3623	3814	4037	4389	3905	3734	4088	3982	4022
CSE1L	4182	4070	3878	4439	4038	4026	3576	3778	3576
RPS23	4635	4048	4261	4779	3586	3697	3454	3690	3361
POLE	4209	4297	4372	4501	3703	3772	3277	3617	3741
BTBD2	3804	3772	4066	4292	3856	3863	3804	3968	3958
EIF3H	4112	3976	3986	4748	3895	3789	3602	3577	3658
USP22	4006	4096	4041	4426	3896	3874	3592	3733	3570
RPS29	4068	3872	3711	4601	3931	4373	3799	3387	3459
EIF3F	4452	4371	4553	4098	3660	3859	3418	3399	3346
ZRANB2	3923	4090	3409	4364	3693	4096	3856	3899	3805
CA2	3663	3645	3679	4625	3962	4112	3841	3752	3839
PSMA7	4044	3737	3996	4300	3656	3896	3794	3883	3752
NSMF	3861	3667	4226	4421	3701	3843	3752	3700	3879
MYH10	3889	3842	3856	4436	3736	3947	3601	3803	3826
XPO6	3665	3629	3771	4443	3926	3755	3961	3999	3736
AL035425.3	5248	5316	4771	4109	3403	3819	2748	2736	2708
DHX30	3246	3459	3539	4355	3997	3849	4040	4161	4209
FUBP1	4111	4331	3839	4318	3543	3989	3447	3606	3642
LRRC75A-AS1	4522	4285	4428	4192	3616	3678	3237	3491	3335
MAP4	3922	3798	4006	4374	3799	3719	3680	3598	3801
ACTN4	3398	3412	3543	4624	3950	3795	3748	4204	4001
GHITM	4094	3948	3931	4287	3700	3889	3585	3490	3552
ALKBH5	3577	3709	3592	4289	3796	3936	3763	3938	3843
ID2	3084	3210	3102	4376	3786	4222	4253	4351	4055
SETD5	4091	4265	4287	4226	3669	3677	3255	3501	3353
AAMP	3943	3681	3931	4274	3789	3888	3493	3689	3589
AC116533.1	4116	3891	3702	4280	3784	4076	3508	3485	3396
PEBP1	3940	3944	3914	4372	3628	3905	3509	3573	3438
SLC3A2	2673	2557	2779	4597	3932	3966	4552	4631	4481
GOT2	3466	3378	3486	4539	3914	3975	3740	3755	3842
SAE1	3463	3408	3561	4479	3765	3748	3861	3863	3827
KIAA1191	3699	3702	3596	4466	3728	3798	3736	3643	3600
HSPA4	3194	3089	3048	4485	3838	3871	3966	4330	4066
COLGALT1	3920	3725	3975	4424	3742	3695	3477	3527	3316
HMG20B	3800	3657	3917	4238	3640	3698	3541	3560	3623
PSMD2	3974	3808	3915	4016	3600	3487	3527	3637	3682
DNM2	3434	3308	3626	4293	3753	3606	3813	3970	3841
PRDX2	3825	3484	3834	4173	3640	3722	3621	3749	3578
SLC7A5	3117	2952	3302	4254	3873	3891	3831	4037	4036
CIRBP	3938	3821	3933	4190	3728	3667	3267	3437	3290
MORF4L1	4007	3933	3617	3807	3319	3455	3605	3768	3674
TRAP1	4219	4025	4122	3999	3412	3524	3088	3364	3229
ZYX	3411	3360	3831	4071	3509	3490	3670	3782	3799
KARS	3863	3774	3953	4197	3570	3492	3282	3416	3298
ISYNA1	3616	3669	3798	3990	3451	3657	3496	3689	3454
UBE2D3	3589	3361	3281	4166	3544	3603	3675	3862	3687
BAZ2A	4085	4109	4274	3863	3296	3223	3358	3243	3270
SSR4	3544	3418	3647	4126	3680	3646	3620	3542	3447
SAT1	4277	4159	4152	4006	3229	3438	3116	3166	3068
PRPS1	3876	3796	3938	4031	3474	3611	3171	3375	3239
NUP210	3667	3685	3936	4016	3747	3434	3195	3415	3396
UBQLN1	3208	3362	3255	4079	3716	3650	3699	3831	3687
SNRPA1	4060	4175	3828	3980	3351	3526	3101	3237	3187
MAP7D1	2782	2798	2980	4238	3844	3717	3892	4199	3930
ODC1	3215	3363	3335	4289	3647	3685	3658	3638	3522
APRT	3789	3796	4123	4047	3220	3693	3292	3089	3268
PPM1G	3236	2992	3202	4131	3747	3643	3773	3846	3743
SIGMAR1	3139	3089	3435	4035	3521	3760	3679	3824	3761
SRRT	2932	2741	2971	4126	3528	3524	4034	4225	4153
XPO1	3341	3404	3187	4166	3559	3705	3667	3601	3555
HDGFL2	3437	3371	3667	4141	3607	3560	3443	3548	3399
EIF3L	4412	4164	4431	3718	3260	3454	2797	2948	2912
SSBP1	3881	3802	3648	4259	3382	3620	3214	3197	3084
HCFC1	3867	3787	4241	3720	3259	3265	3214	3306	3425
POLR2E	3441	3223	3483	3978	3641	3522	3543	3599	3631
MTHFD2	4382	4441	4229	3520	3033	3395	2955	3099	2938
LMAN2	3432	3393	3676	4097	3453	3427	3518	3488	3508
PRDX3	3906	3721	3660	3903	3326	3602	3284	3347	3238
HES4	3563	3656	4281	3713	3228	3436	3382	3331	3342
ENAH	3510	3422	3507	3811	3467	3406	3660	3684	3465
NDUFB10	3776	3604	3718	4057	3398	3526	3249	3419	3167
STRN4	3475	3499	3744	3961	3580	3456	3309	3493	3381
PMPCA	3584	3420	3702	4041	3507	3518	3356	3401	3307
ARFGAP1	3446	3392	3609	3783	3531	3558	3487	3357	3592
TUBA1C	3210	3204	3347	4192	3533	3641	3558	3519	3547
ARHGDIA	3454	3542	3573	3829	3505	3402	3306	3659	3379
BOP1	3201	3100	3328	3926	3613	3521	3512	3738	3706
H3F3A	3560	3608	3605	3998	3467	3751	3232	3221	3193
PSMD4	2970	2918	3142	4128	3702	3707	3615	3780	3648
AKR1B1	3675	3596	3735	3932	3350	3555	3219	3397	3111
STRAP	3512	3527	3291	4007	3528	3736	3358	3296	3308
RNF10	3128	3173	3272	4299	3540	3505	3484	3582	3563
EMD	3685	3592	3904	3871	3310	3373	3327	3201	3282
SRSF5	3791	3915	3612	4001	3305	3544	3019	3198	3145
CTTN	3100	3202	3355	4100	3613	3448	3466	3663	3529
BUB3	3597	3675	3335	4012	3354	3647	3341	3300	3207
PLK1	3066	2957	3139	4296	3603	3733	3464	3734	3459
ALDH18A1	3819	3506	3657	3757	3393	3308	3251	3351	3376
VARS	3464	3370	3639	3693	3221	3250	3577	3535	3622
CAD	3995	3735	4079	3936	3222	3197	3060	3087	3041
NDUFS5	3681	3369	3517	3996	3564	3497	3273	3275	3113
WDR34	3344	3300	3559	3868	3467	3565	3279	3445	3391
NEFM	3741	3605	3640	4048	3767	3333	2795	3282	2945
AP1B1	3025	3111	3313	3844	3496	3437	3553	3787	3560
CYB5R3	3571	3456	3747	3801	3391	3353	3183	3280	3292
MTHFD1	3801	3765	3660	3790	3196	3167	3196	3308	3180
USP11	3330	3416	3523	3921	3585	3447	3260	3363	3212
GAA	3553	3543	3893	3643	3355	3260	3263	3234	3303
CD99	3686	3635	3759	3929	3221	3390	3258	3066	3088
EDF1	3404	3102	3312	3976	3520	3531	3385	3382	3404
CSNK2A1	3712	3695	3567	3926	3424	3407	2961	3152	3159
MYL6	3619	3306	4054	3994	3264	3231	3221	3294	2997
SUGP2	3488	3478	3397	4037	3414	3361	3264	3258	3247
GTF3C1	3377	3112	3423	3964	3407	3261	3424	3504	3466
MYBBP1A	2902	2854	3141	4039	3623	3588	3319	3702	3758
GSPT1	3132	3172	3051	3811	3358	3361	3610	3738	3671
FAM168B	3076	3192	3173	3785	3413	3423	3456	3725	3659
PRRC2C	3374	3610	3372	3767	3383	3258	3288	3457	3361
PSMB7	3414	3392	3481	3944	3511	3345	3264	3297	3219
KIF1C	3375	3081	3502	3900	3498	3333	3245	3504	3424
ARL6IP1	3306	3415	3292	4072	3376	3701	3208	3307	3179
CALM1	3236	3080	3162	3913	3385	3367	3511	3761	3383
TMED9	3277	3107	3285	3744	3585	3587	3377	3448	3379
RTN3	3415	3438	3496	3702	3269	3297	3362	3342	3438
MKI67	2474	2522	2420	4262	3736	3556	3749	3906	4080
ADGRB2	3491	3526	3668	3762	3369	3232	3171	3201	3282
HNRNPH3	3779	3702	3361	3808	3477	3372	3022	3227	2939
ATP6AP1	3221	3056	3570	3834	3462	3555	3224	3416	3333
DHCR24	3431	3264	3444	3856	3486	3466	3213	3249	3240
CCDC124	3424	3167	3509	3777	3309	3480	3275	3367	3281
ERGIC3	3751	3648	3734	3771	3242	3307	2969	3117	3049
MRPS34	3308	3441	3719	3646	3179	3392	3242	3335	3296
PMAIP1	2920	2989	2595	3820	3379	3518	3783	3843	3697
CTNNB1	3148	3137	3211	3700	3409	3494	3464	3482	3464
DDOST	3708	3578	3898	3729	3125	3322	2967	3206	2912
ANP32E	3261	3624	3012	3774	3384	3522	3256	3402	3210
PRPF19	2825	2879	2936	3926	3560	3386	3548	3561	3808
SNHG5	3730	3569	3668	3800	3280	3410	2852	3090	2988
PIM3	3572	3542	3767	3494	3058	3229	3218	3166	3338
UBR4	3854	3831	3814	3649	3122	3025	2906	2964	3160
SEC61A1	3274	3204	3363	3652	3411	3275	3294	3470	3378
PER1	3748	3653	4037	3643	3120	3214	2918	2995	2951
FAM50A	3019	2761	2933	4036	3441	3614	3442	3638	3394
SPTBN1	3502	3587	3445	3728	3381	3117	2970	3310	3224
TOP2B	3811	3877	3517	3443	3005	3058	3082	3217	3239
PCBP2	3691	3660	3623	3741	3243	3238	2968	3017	3065
MT-ND3	2948	2730	2757	3929	3519	3374	3744	3409	3797
SMARCB1	3363	3123	3361	3725	3347	3360	3224	3373	3226
ZNF207	3459	3610	3378	3786	3006	3508	3166	3075	3113
LTBP4	3489	3475	3639	3721	3276	3356	3060	3002	3057
GTPBP1	3327	3425	3568	3629	3344	3149	3213	3229	3191
NEAT1	2984	2902	2958	4460	3548	3476	3214	3320	3195
PRDX4	3467	3435	3502	3633	3129	3439	3206	3120	3096
YWHAB	3120	3066	2836	3898	3396	3350	3352	3551	3412
TACC3	2638	2614	2740	4075	3514	3462	3667	3570	3666
MAZ	3492	3623	3908	3429	3111	3186	2974	3092	3113
EEF1A1P5	4360	3875	4287	3730	2846	2795	2549	2730	2717
MAP2K2	3327	3060	3408	3677	3332	3418	3202	3222	3242
FTH1	3172	3256	3593	3596	3079	3387	3219	3311	3271
PPP4C	2698	2733	2845	3926	3429	3311	3633	3721	3584
HDAC2	3331	3217	3193	3756	3189	3263	3329	3419	3163
CBX5	3302	3311	3194	3968	3171	3200	3158	3258	3243
TMUB1	3113	3144	3614	3459	3168	3160	3354	3263	3525
CKS2	3443	3298	3287	3599	3089	3249	3284	3322	3196
WNK2	3212	3241	3550	3684	3210	3183	3113	3228	3334
DEAF1	3294	3304	3768	3720	3264	3334	2902	3057	3050
EIF4EBP1	3530	3371	3642	3586	2996	3315	3098	3023	3128
PLD3	3458	3136	3490	3553	3298	3182	3228	3204	3099
SMPD4	3316	3193	3467	3695	3243	3274	3007	3260	3191
PCNA	3209	3064	2964	3745	3152	3384	3315	3457	3341
CCNL1	3942	4005	3621	3465	2867	3282	2810	2810	2825
ATP5PB	3456	3295	3410	3458	2992	3261	3212	3306	3183
POLD1	3531	3528	3761	3545	3136	2977	2918	3109	2967
ABCA2	3465	3273	3642	3746	3257	3116	2967	2927	3048
NME4	3266	3015	3263	3772	3385	3340	3198	3138	3035
ANP32A	3325	3187	3191	3880	3340	3264	3019	3193	2945
NUFIP2	3744	3944	3613	3463	2918	3114	2853	2892	2795
STT3A	3687	3522	3622	3265	3304	3063	2962	2929	2980
DEK	3155	3529	2887	3697	3211	3465	3038	3245	3074
SRSF9	3246	3020	3350	3679	3316	3275	3069	3222	3118
SARS	2914	2868	3071	3643	3184	3172	3522	3429	3426
EIF2S2	2945	2784	2806	3726	3262	3365	3420	3580	3335
ITM2C	3261	3213	3384	3493	3219	3142	3205	3199	3099
EI24	3287	3285	3163	3739	3241	3246	2998	3150	3093
CARM1	3326	3184	3344	3565	3235	3295	2958	3162	3133
RSL1D1	3095	2909	2904	3979	3234	3306	3279	3306	3188
BUD23	3249	2927	3262	3803	3259	3238	3113	3201	3142
ANAPC5	3276	3260	3225	3707	3107	3149	3228	3108	3097
RRM1	3600	3419	3465	3441	3083	2982	2930	3156	3062
CRKL	3132	3044	3132	3647	3281	3201	3120	3249	3288
LARS	3382	3321	3361	3427	3073	2972	3077	3291	3150
RPL39P3	3389	3125	3465	3483	3156	3251	2960	2989	3126
RCC1	3079	2913	3138	3749	3263	3357	3138	3162	3140
ADGRL1	3027	3017	3242	3675	3337	3061	3015	3263	3301
U2SURP	3116	3276	2912	3600	3008	3164	3275	3215	3371
POLRMT	3014	2797	3099	3629	3240	3202	3285	3267	3355
SF3A2	3056	2969	3160	3581	3116	3197	3155	3234	3379
CALM2	2990	2865	2794	3789	3359	3432	3123	3303	3182
9-Sep	3014	2906	3173	3625	3342	3226	3121	3125	3263
NORAD	3260	3116	2996	3689	3196	3111	3093	3103	3205
P3H1	3494	3267	3624	3366	3075	3126	2881	2965	2953
COPZ1	3480	3307	3516	3544	3036	3222	2862	2952	2823
PLXNB2	3264	3400	3683	3606	3126	2968	2847	2933	2865
IARS2	3527	3555	3388	3465	3053	3222	2865	2772	2838
GARS	2829	2767	2758	3688	3032	3069	3467	3558	3513
HNRNPR	3106	3213	3136	3555	3162	3098	3118	3246	3014
PSMB1	3029	2931	3021	3783	3253	3200	3122	3143	3088
GADD45A	3298	3271	3308	3476	2900	3126	3058	3036	3059
SUPT5H	2724	2369	2764	3897	3267	3135	3452	3434	3475
PAPOLA	2881	2862	2702	3598	3069	3156	3335	3491	3379
PNP	3695	3730	3806	3375	2852	2960	2700	2675	2673
CD63	3046	2687	3030	3707	3207	3286	3127	3169	3125
FARSA	2848	2768	2882	3605	3178	2956	3426	3455	3262
CABIN1	3254	3362	3508	3511	2918	2888	2846	2968	2990
HINT1	3244	3160	3231	3591	2840	3113	2978	3065	2988
THOP1	2873	2882	3140	3680	3150	3159	2993	3184	3119
TMED2	2825	2739	2727	3567	3079	3421	3203	3379	3220
ATP5MC2	3391	3188	3553	3540	2914	3103	2882	2693	2867
TCF3	2902	3032	3176	3561	3184	3119	3035	3062	3060
PTPN11	3362	3423	3217	3254	3093	3131	2926	2822	2881
EPRS	3434	3391	3419	3379	3000	2921	2768	2914	2876
QARS	3620	3471	3755	3369	2876	2883	2647	2770	2688
SSR3	3276	3587	3235	3597	2917	2879	2890	2871	2750
IPO7	3580	3496	3153	3320	3014	3008	2746	2874	2810
SREBF2	3382	3293	3656	3335	2857	2916	2798	2863	2897
ARPC2	3093	2913	3013	3508	3199	3246	2974	3072	2974
MYC	2430	2380	2349	3475	3161	3272	3591	3691	3634
PLCG1	3336	3168	3438	3440	3157	3030	2734	2908	2764
EIF3M	3193	3295	3246	3476	3005	3079	2798	2988	2880
SLC4A2	2839	2827	3104	3477	3085	2940	3198	3328	3156
MAD2L1	3253	3234	3061	3479	3001	3125	2854	3014	2905
PPT1	3236	3022	3077	3495	3019	3312	2900	2951	2903
LMAN1	3543	3721	3165	3153	2831	2962	2824	2839	2856
LRRC59	2608	2474	2722	3578	3153	3107	3307	3540	3401
H2AFY	2763	2652	2924	3826	3204	3221	2995	3299	2999
UQCRC2	3291	3260	3287	3450	2936	3074	2780	2880	2900
HADHA	3441	3232	3224	3332	2992	2956	2959	2912	2794
KLHDC3	3371	3233	3431	3344	3041	2870	2818	2771	2950
ZNF703	2296	2406	2698	3398	3033	3198	3631	3499	3632
DIS3	3248	3337	3143	3347	2737	2922	2989	3077	2991
GOLM1	2887	2738	2759	3623	3244	3157	3066	3233	3071
TOMM40	2650	2596	2804	3538	3145	3056	3265	3460	3231
BZW1	2986	2942	2715	3509	2896	3116	3047	3248	3216
MTA2	2983	2743	2854	3347	3063	3146	3125	3078	3290
C19orf48	3059	2900	3374	3567	3024	3056	2807	2880	2883
TMEM9	3050	3036	3289	3381	2944	3172	3032	2742	2897
CAPNS1	3305	3173	3328	3346	2899	3085	2748	2827	2829
TFRC	2219	2185	2121	3587	3108	3150	3657	3738	3774
PTMS	3288	3007	3262	3527	2952	3083	2658	2976	2773
PTK7	3385	3386	3504	3305	2926	2805	2672	2674	2868
CELF1	3318	3140	3240	3288	2908	2933	2848	2829	3019
ALYREF	2728	2630	2777	3527	3160	3116	3176	3159	3218
LAMC1	3354	3362	3407	3446	2922	2850	2654	2776	2695
B2M	3041	2975	2916	3567	3030	3127	2849	2949	2952
PFKP	3179	2994	3443	3475	3020	2868	2796	2787	2817
MSN	3185	3109	3281	3443	3195	3048	2648	2749	2690
KIF22	2963	2916	2955	3517	3076	3171	2861	2912	2893
SH3GL1	2798	2759	3012	3403	3013	3040	2952	3207	3045
PLCXD1	3286	3171	3271	3376	3076	2980	2740	2677	2643
LY6E	2913	2874	3075	3363	2930	3150	2968	2936	2952
GPX1	2682	2588	3031	3443	2973	3131	3084	2978	3197
ZNF664	2919	2966	2909	3452	3062	3038	2850	2996	2891
DDX11	3085	2903	3119	3336	2977	2870	2887	2997	2886
PLEC	3110	3234	3699	3479	2862	2773	2467	2695	2703
PELP1	2732	2535	2855	3315	3055	2949	3132	3216	3203
YDJC	2736	2745	2913	3285	3003	3116	3063	2944	3129
PRPF40A	2808	2969	2705	3348	2910	2883	3090	3100	3096
AHCYL1	3225	2960	2986	3296	2890	2974	2846	2914	2811
DUS1L	2695	2724	2970	3385	2868	3067	3068	3034	3085
RPS28	2980	2938	3192	3438	3087	3257	2992	2371	2627
RPL7L1	2690	2543	2639	3554	3201	3028	3078	3033	3095
OBSL1	3080	3092	3377	3173	2962	2936	2754	2705	2773
CRTAP	3377	3427	3373	3192	2830	2935	2516	2704	2458
JPT1	2745	2558	2680	3659	2953	3152	2931	3153	2978
SNRPA	2741	2788	2986	3405	2893	2967	2956	3072	2977
NOC2L	3217	2883	3175	3212	2969	2871	2747	2806	2894
CALU	3095	3138	2978	3286	2884	2947	2782	2927	2727
NASP	3059	2955	2881	3442	2871	2852	2777	2960	2911
YTHDF2	2514	2631	2496	3487	3076	3043	3147	3196	3073
RBM25	3205	3221	2795	3236	2954	2916	2664	2858	2753
SNHG7	3088	2892	3224	3171	2774	2866	2843	2756	2959
NELFB	3039	2800	3030	3450	2909	2870	2839	2970	2664
MPRIP	3117	3147	3185	3451	2658	2724	2688	2804	2782
STMN1	2851	2930	2891	3615	3106	3145	2648	2694	2661
FLNB	3370	3346	3523	3203	2876	2707	2353	2619	2538
SRSF2	3158	3071	2945	3204	2754	2955	2786	2857	2797
ACADVL	2970	2864	3062	3243	2808	2936	2770	2992	2848
MARS	2728	2665	2655	3309	2910	2968	3001	3076	3137
CTNNA1	2912	2912	2981	3367	2951	2921	2698	2693	2913
SNRPD3	2902	2706	2847	3561	2771	3078	2857	2771	2837
EIF2AK1	2865	2805	2747	3540	2882	2813	2757	2930	2981
UBE2C	2923	2954	3191	3514	2943	3085	2572	2627	2504
AMD1	3100	3370	2913	3035	2612	2903	2820	2851	2676
SYMPK	3106	3015	3154	3237	2909	2829	2529	2734	2759
NID1	3684	3574	3663	3025	2465	2442	2416	2498	2476
UBE2G2	2498	2564	2468	3379	3007	3043	3075	3153	3053
XPOT	2816	2961	2744	3177	2754	3001	2977	2924	2874
PLOD2	3485	3739	3164	2991	2583	2841	2367	2579	2469
CDK1	3128	3201	2851	3320	2700	3202	2746	2506	2547
TCERG1	2798	3007	2776	3168	2792	2807	2881	2990	2981
MLEC	3167	3062	3222	3102	2707	2699	2641	2872	2719
SAFB	2687	2555	2766	3199	2863	2828	2944	3118	3221
NUTF2	2892	2834	2891	3280	2788	3037	2828	2763	2865
HPRT1	2829	2907	2530	3396	2838	3050	2868	2906	2847
SF3A3	2879	2766	2688	3249	2973	3014	2951	2850	2785
FBXW5	2730	2623	2847	3153	2796	2825	2986	3114	3079
CACYBP	2584	2503	2471	3439	3085	3075	3012	3043	2920
OGA	2953	2852	2728	3334	2730	2843	2900	2905	2861
PDXK	2804	2753	2902	3347	2832	2890	2875	2749	2899
EFTUD2	2865	2686	2781	3308	3102	2870	2833	2766	2838
CYCS	2514	2442	2194	3562	3043	3274	2940	3074	3005
FBRS	2600	2640	2788	3263	2914	2902	2916	3009	2970
ELP1	3028	3040	3097	3279	2717	2899	2611	2666	2636
ENTR1	2495	2550	2636	3359	2737	3055	2951	3097	3071
UPF1	2780	2792	2932	3287	2837	2851	2756	2824	2878
TSPAN3	2852	2670	2692	3463	3095	3016	2752	2788	2605
CBX3	2678	2769	2600	3185	2822	3165	2902	3058	2743
RALY	2648	2589	2774	3218	3045	3019	2886	2828	2906
STK25	2645	2437	2690	3311	2829	2818	3147	2964	3037
PES1	2402	2371	2452	3429	2996	2976	2984	3178	3074
SSB	2480	2767	2393	3412	2869	2873	2913	3116	3001
CBX6	2415	2473	2652	3286	2829	2996	3050	3071	3024
TXLNA	2250	2352	2601	3242	2877	2813	3151	3187	3304
FLNC	3054	2819	3201	3275	2910	2655	2587	2633	2624
HTT	3477	3338	3551	3049	2666	2517	2383	2391	2368
PSMD8	2590	2598	2770	3319	3013	2866	2830	2898	2856
TONSL	2827	2742	2983	3085	2670	2818	2823	2804	2941
PRDX5	2987	2715	2912	3075	2840	2843	2858	2780	2659
IRS4	3760	3857	4049	2781	2505	2487	2038	2006	2177
SRSF7	2546	2520	2589	3182	2769	2866	3044	3056	3083
USP1	2584	2614	2443	3288	2749	2860	3026	3041	3021
ACP1	2815	2837	2726	3137	2836	2897	2643	2919	2753
MED15	2409	2293	2453	3297	2917	2833	2984	3144	3197
ANXA5	2627	2677	2612	3171	2863	3022	2855	2974	2704
TECR	2805	2721	2914	3168	2697	2847	2663	2886	2715
SELENOF	2733	2744	2573	3267	2792	2909	2700	2873	2796
TMEM106C	3003	2979	2954	3235	2729	2834	2659	2479	2504
ARGLU1	2993	3087	2690	2997	2774	2866	2677	2653	2590
GTPBP3	2857	2740	2985	2961	2745	2815	2705	2747	2768
PDAP1	2656	2508	2772	3343	2950	2857	2672	2919	2643
ENSA	2750	2634	2746	3352	2923	2802	2697	2717	2640
DBN1	2424	2373	2429	3299	2875	2673	2920	3177	3066
STX16	2917	2737	2805	3056	2807	2734	2779	2810	2587
CDC25A	2563	2442	2639	3156	2838	2620	3044	2976	2946
ATP1B3	2691	2624	2609	3326	2804	2830	2759	2847	2704
AURKB	2774	2436	2736	3264	2798	2943	2767	2721	2709
PPP1R14B	2794	2663	2892	3078	2747	2698	2713	2709	2829
MDH1	2820	2682	2569	3335	2686	2888	2741	2666	2723
ATP5F1C	2926	2746	2770	3241	2709	2844	2626	2703	2545
NIPSNAP1	3082	2980	3115	3212	2687	2666	2420	2548	2354
CRABP2	2850	2613	2945	3179	2649	2808	2584	2701	2717
GATD1	2781	2772	3023	3274	2670	2785	2579	2610	2544
RTN4	2581	2689	2484	3254	2682	2823	2796	2901	2822
TSC2	2839	2757	3184	3119	2675	2596	2612	2602	2612
HBS1L	3120	3079	2939	2974	2610	2742	2502	2519	2508
SLIT2	3499	3613	3841	2799	2595	2529	1970	2080	2058
DDX39A	2586	2311	2497	3166	2605	2833	2913	3015	3040
RPL18AP3	2735	2700	2591	3265	2874	2590	2893	2807	2496
HSBP1	2808	2733	2745	3262	2796	2822	2608	2539	2620
TMED10	2855	2739	2844	3002	2598	2945	2671	2592	2671
GTF3C5	2455	2509	2663	3254	2827	2803	2767	2867	2755
TPGS2	2790	2739	2876	3141	2771	2771	2590	2627	2563
EPN1	2529	2360	2871	3070	2779	2695	2677	2890	2941
SCRN1	2844	2735	2761	3052	2779	2628	2603	2677	2697
KPNA6	2803	2615	2491	3033	2685	2728	2812	2852	2750
NT5DC2	2566	2604	2813	3069	2715	2759	2672	2840	2725
AKIRIN1	2316	2351	2212	3196	2621	2854	3121	3067	2994
GRN	2864	2769	2999	3063	2661	2669	2606	2596	2505
TARS	2340	2196	2171	3149	2680	2663	3105	3301	3119
WSB1	2885	3016	2693	3285	2712	2819	2414	2404	2487
MAPK8IP3	2844	2652	2918	3037	2633	2547	2650	2772	2649
RRP1B	2051	2166	2108	3247	2753	2892	3189	3192	3097
GLUD1	3011	2900	2762	3079	2689	2767	2447	2487	2546
FBRSL1	2325	2296	2806	2929	2692	2885	2807	2942	2981
CCNG1	3110	3177	3014	2905	2410	2739	2432	2445	2381
B4GALT2	2722	2725	2868	3039	2755	2636	2614	2626	2609
HDHD5	2587	2746	2849	3068	2702	2700	2698	2636	2606
BANF1	2678	2537	2666	3121	2800	2767	2577	2715	2716
SRM	2534	2602	2763	3122	2714	2872	2685	2634	2640
GATAD2A	2289	2295	2273	3169	2831	2814	2854	3014	2984
NAP1L4	2609	2690	2592	3160	2687	2721	2602	2688	2746
PDCD5	2980	3116	2871	3085	2666	2681	2268	2485	2333
RNF126	2278	2357	2453	3114	2677	2894	2944	2799	2949
COQ8A	2819	2732	2944	3030	2547	2651	2604	2567	2523
RRM2	3340	3507	3105	2886	2421	2577	2235	2189	2113
KDELR2	2365	2495	2415	3200	2811	2890	2743	2705	2727
DNAJC8	2399	2287	2379	3330	2762	2863	2591	2926	2811
CCNB1	2435	2268	2346	3368	2760	2927	2781	2791	2658
PIEZO1	2728	2668	2724	3101	2729	2705	2410	2550	2648
EPB41L2	2685	2500	2646	3138	2782	2751	2575	2586	2574
THAP9-AS1	2861	3077	2666	3178	2488	2839	2391	2422	2307
DDX46	2779	2747	2642	3098	2576	2508	2592	2668	2597
INPPL1	2653	2515	2897	2991	2686	2590	2561	2620	2686
NCAPD3	2666	2741	2717	2949	2605	2679	2489	2710	2633
C8orf33	2828	2647	2851	2895	2599	2527	2616	2632	2516
PSMA4	2548	2410	2344	2967	2632	2633	2778	2984	2805
BCLAF1	2511	2579	2383	2917	2465	2678	2790	2891	2874
AP2S1	2641	2540	2621	3097	2674	2765	2560	2650	2529
EIF5B	2245	2044	2077	3128	2804	2663	2912	3216	2970
AKAP17A	2618	2518	2849	3054	2661	2629	2484	2565	2675
PI4KA	2869	2875	2842	2955	2563	2499	2307	2621	2522
PUF60	2316	2177	2435	3146	2705	2767	2855	2911	2719
CDCA7	3059	3005	2913	2805	2519	2632	2299	2406	2370
BCOR	2168	2144	2342	3239	2787	2726	2718	2976	2855
TUBG1	2381	2291	2429	3186	2762	2694	2640	2938	2616
ADIPOR1	2735	2595	2676	2919	2697	2564	2587	2550	2567
TMED4	3060	3073	3166	2856	2471	2466	2293	2263	2235
SNRPC	2443	2480	2622	3132	2494	2842	2702	2501	2619
PPP5C	2741	2701	2942	2947	2662	2516	2432	2434	2460
SMS	2866	2808	2617	2864	2640	2711	2344	2587	2378
POLR2B	2780	2648	2624	2971	2479	2547	2582	2581	2596
PDHA1	2778	2899	2965	2906	2700	2529	2358	2378	2292
SGTA	2123	2236	2202	3094	2846	2746	2741	2891	2882
SRRM1	2647	2572	2605	2841	2435	2547	2497	2858	2731
HLA-E	2850	2787	2918	2922	2574	2462	2280	2558	2372
TMPO	2492	2470	2258	2994	2582	2675	2833	2633	2769
LLGL1	2920	2907	3081	2849	2413	2444	2259	2409	2424
TRIR	2598	2539	2608	2981	2621	2662	2600	2612	2420
SSR2	3015	2989	2977	2749	2352	2465	2344	2454	2285
RCC2	2486	2399	2656	2968	2660	2707	2536	2594	2596
DDX42	2633	2587	2590	2957	2546	2503	2567	2636	2530
AP2B1	2965	2956	2992	2859	2600	2455	2119	2326	2245
NOP58	2235	2351	2190	3065	2453	2607	2765	3020	2825
NUP155	2797	3007	2804	2866	2335	2465	2361	2425	2424
ERH	2535	2321	2351	3165	2845	2479	2487	2687	2614
BARX1	2250	2251	2552	2987	2459	2765	2831	2630	2728
GLA	2672	2646	2664	2847	2410	2653	2482	2585	2484
LETM1	2439	2307	2455	3107	2689	2559	2701	2608	2575
COTL1	2699	2457	2664	2910	2598	2545	2434	2560	2573
CSNK1G2	2315	2370	2509	3056	2607	2734	2548	2615	2672
DDX54	2902	2657	2890	2858	2587	2484	2311	2385	2344
SERINC1	2812	2648	2394	2738	2460	2500	2565	2618	2624
MINK1	2516	2571	2778	3040	2538	2419	2536	2446	2502
PGAM5	2218	2211	2299	2862	2734	2644	2807	2836	2720
RBFOX2	2753	2614	2708	2888	2534	2506	2426	2479	2417
FAM193B	2715	2653	3069	2715	2438	2466	2386	2429	2451
HSPB1	2128	2006	2204	3119	2608	2736	2850	2822	2820
DHFR	2204	2311	2201	2912	2627	2987	2642	2790	2583
FANCI	2777	2851	2704	2907	2622	2429	2190	2327	2438
RAB7A	2278	2238	2314	3027	2636	2636	2755	2708	2645
SMG1	2877	2762	2900	2797	2334	2348	2336	2368	2499
PIGS	2781	2747	2823	2673	2332	2389	2511	2590	2374
METAP2	2539	2464	2486	2737	2488	2618	2630	2684	2571
DOT1L	2668	2593	2813	2866	2469	2497	2404	2372	2532
CTPS1	2530	2459	2371	2976	2513	2623	2511	2715	2482
XBP1	2546	2405	2544	2870	2443	2423	2593	2614	2710
PNISR	2729	2754	2552	2848	2422	2628	2399	2431	2371
SPAG9	2743	2527	2538	2834	2478	2507	2384	2498	2592
BRD4	2143	2190	2100	3001	2572	2543	2812	2898	2830
TIMM50	2630	2456	2714	3020	2540	2566	2370	2368	2405
INCENP	2473	2305	2455	3157	2688	2561	2364	2475	2580
NELFCD	2813	2611	2618	2880	2630	2487	2366	2327	2274
NCLN	2251	2152	2516	2851	2536	2495	2709	2727	2768
COL6A2	2656	2533	2973	2778	2335	2334	2427	2395	2501
PUM1	2441	2478	2471	2887	2536	2469	2633	2514	2499
EPB41	2380	2311	2351	3028	2660	2537	2506	2597	2533
ATN1	2470	2496	2720	2857	2402	2466	2471	2511	2498
DDX1	2461	2224	2285	2905	2671	2587	2508	2702	2543
TRA2B	2661	2765	2655	2634	2367	2383	2517	2491	2412
DDX24	2272	2201	2195	3044	2509	2517	2714	2729	2680
UBA2	2637	2599	2479	2785	2402	2495	2434	2505	2525
IPO9	2591	2349	2415	2940	2601	2450	2471	2606	2426
NOMO1	2735	2612	2720	2811	2476	2331	2246	2514	2404
SPEN	2605	2605	2684	2960	2353	2376	2391	2468	2406
AKT1	2620	2455	2570	2813	2502	2487	2457	2498	2446
DHX15	2758	2844	2664	2654	2416	2381	2359	2345	2420
NKTR	2661	3017	2541	2818	2416	2409	2319	2335	2309
ARCN1	2103	2122	2043	2942	2466	2658	2841	2789	2840
VBP1	2402	2514	2237	2909	2468	2796	2437	2604	2417
MCM6	2592	2259	2358	2936	2324	2433	2651	2665	2561
FAM199X	2303	2445	2113	2833	2402	2579	2611	2766	2722
COX5A	2561	2542	2730	2992	2371	2633	2307	2311	2290
ATP6V1F	2501	2266	2488	2881	2660	2637	2401	2521	2374
PPP1CA	2499	2356	2487	2903	2429	2443	2487	2703	2421
AP2A1	2637	2556	2761	2827	2454	2430	2367	2291	2358
DFFA	2355	2303	2261	3095	2649	2533	2398	2529	2548
PABPN1	2535	2449	2476	2753	2548	2394	2455	2577	2473
RECQL4	2372	2361	2589	2887	2440	2455	2362	2590	2602
UQCRB	2795	2432	2467	2964	2556	2541	2301	2360	2228
RPA1	2620	2657	2572	2836	2554	2478	2225	2318	2351
TGOLN2	2821	2729	2805	2613	2171	2216	2380	2483	2392
CDCA5	2336	2282	2485	3001	2491	2476	2415	2565	2557
HNRNPF	2194	2051	2089	2881	2402	2562	2837	2845	2734
CDV3	2158	2234	2215	2871	2530	2618	2540	2749	2663
AMOT	2600	2654	2697	2663	2409	2393	2333	2354	2455
DENND4B	2591	2559	2763	2758	2455	2502	2316	2283	2330
MGAT4B	2299	2210	2447	2770	2427	2525	2698	2568	2613
C20orf27	2473	2182	2619	2772	2382	2660	2395	2579	2474
TNPO1	2363	2562	2380	2727	2344	2376	2511	2624	2610
UBE3C	2515	2468	2492	2854	2247	2247	2594	2526	2539
YWHAG	2269	2116	2115	2826	2669	2539	2628	2728	2581
GPS1	2452	2441	2447	2760	2458	2458	2326	2571	2558
AFDN	2608	2585	2558	2773	2368	2364	2425	2414	2369
KIAA0100	2733	2730	2826	2842	2382	2291	2115	2282	2263
CHD3	2756	2708	2879	2721	2537	2245	2202	2251	2149
COPB2	2623	2601	2459	2796	2395	2429	2343	2510	2286
EZH2	2295	2372	2243	2873	2454	2323	2592	2642	2632
KIF2C	2370	2282	2436	2988	2569	2511	2304	2481	2474
WNK1	2565	2605	2629	2802	2453	2355	2302	2309	2391
ELOB	2645	2441	2620	2877	2383	2386	2406	2319	2330
ANKRD11	2027	1908	2033	2931	2555	2574	2738	2875	2751
SPTBN2	2586	2477	2732	2894	2440	2472	2227	2358	2182
NDUFS2	2597	2473	2632	2857	2450	2485	2224	2302	2347
CLIC1	2179	2228	2276	2820	2484	2578	2515	2660	2583
SEC16A	2422	2238	2451	2874	2416	2342	2525	2512	2526
DSG2	2204	2214	2219	2889	2554	2554	2496	2663	2512
DUSP9	2204	2186	2349	2748	2574	2524	2499	2560	2638
NRDC	2572	2465	2430	2859	2263	2529	2287	2418	2453
GRK6	2494	2292	2449	2881	2548	2435	2408	2340	2417
EIF3K	2627	2402	2743	2861	2337	2489	2305	2263	2229
HACD3	2417	2363	2196	2805	2481	2522	2515	2538	2413
RPL22	2845	2788	2551	2778	2367	2491	2092	2206	2127
ARF5	2389	2231	2430	2769	2518	2541	2416	2420	2519
PHB	2576	2615	2667	2657	2340	2444	2270	2366	2286
IQGAP3	2678	2611	2679	2883	2398	2284	2140	2185	2349
SLC39A7	2333	2228	2515	2776	2460	2333	2497	2510	2549
CLNS1A	2718	2627	2665	2969	2417	2432	2057	2218	2097
ASPH	2677	2687	2573	2795	2425	2404	2240	2284	2109
SH3GLB2	2196	2227	2497	2918	2590	2568	2370	2349	2477
GRAMD1A	2576	2480	2570	2765	2392	2497	2346	2310	2247
ETF1	2186	2123	2055	2982	2341	2432	2602	2760	2673
SRPK1	2172	2180	2200	2896	2387	2518	2523	2543	2723
NAXE	2422	2264	2587	2848	2472	2466	2318	2362	2390
UCHL1	2157	2181	2411	3074	2353	2681	2504	2452	2315
HEY1	1904	1891	1969	2733	2437	2503	2899	2900	2887
TRABD	2259	2206	2581	2722	2381	2551	2453	2472	2494
RSRC2	2703	2525	2459	2693	2326	2330	2221	2465	2392
PPP6R1	2022	1929	2150	2862	2538	2463	2660	2616	2857
HK2	2649	2438	2430	2699	2429	2492	2272	2415	2266
NLGN2	2651	2617	2905	2743	2355	2365	2116	2165	2170
SAMD4B	2463	2507	2570	2709	2444	2400	2376	2233	2351
AKT2	2595	2615	2819	2713	2436	2422	2102	2168	2177
EIF4A3	2555	2632	2532	2711	2389	2247	2240	2419	2289
FANCA	2560	2616	2716	2881	2307	2336	2145	2221	2224
CKS1B	2580	2305	2511	2887	2374	2576	2213	2230	2295
PARK7	2584	2284	2504	2787	2593	2521	2219	2210	2234
BNIP3	2283	2322	2258	2895	2478	2619	2252	2430	2399
MAPK3	2519	2371	2601	2724	2359	2449	2323	2268	2322
DNAJA3	2131	2099	2136	2902	2475	2471	2582	2574	2560
SF3B6	2265	2376	2240	2870	2406	2628	2394	2401	2338
TUBGCP2	2608	2502	2601	2770	2369	2289	2209	2359	2185
CNN3	2543	2716	2450	2752	2380	2451	2151	2168	2259
DAP3	2204	2098	2186	2963	2446	2469	2517	2606	2357
ATP5IF1	2224	2144	2279	2785	2316	2528	2599	2412	2553
SMARCD2	2393	2197	2490	2761	2467	2424	2287	2384	2375
SPG7	2435	2225	2447	2936	2368	2296	2325	2326	2416
TNPO2	2327	2311	2490	2833	2376	2383	2312	2332	2400
THRAP3	2103	2113	2186	2726	2434	2490	2519	2608	2579
ECHS1	2357	2228	2247	2832	2524	2543	2332	2326	2356
LRPAP1	2378	2188	2326	2732	2528	2402	2334	2549	2305
PTTG1IP	2161	2064	2223	2808	2403	2442	2592	2562	2471
SRP72	2493	2487	2389	2699	2294	2422	2278	2376	2285
MAN1B1	2752	2659	2907	2639	2273	2242	2003	2098	2150
CAND1	2482	2533	2500	2513	2322	2324	2295	2371	2369
SRP14	2508	2454	2484	2729	2328	2350	2234	2329	2281
NISCH	2234	2374	2376	2743	2384	2444	2427	2330	2352
FXR1	2602	2477	2492	2741	2444	2402	2107	2229	2163
AHSA1	2219	2121	2042	2943	2495	2427	2381	2527	2501
CCNB1IP1	2635	2592	2636	2686	2180	2216	2256	2187	2258
EIF1AX	2164	2244	2036	2659	2307	2571	2509	2662	2485
WDR1	2241	2063	2369	2744	2623	2466	2324	2427	2372
PYCR1	2575	2438	2668	2545	2337	2253	2233	2309	2250
GTF2F1	2392	2187	2333	2815	2334	2341	2382	2454	2359
RNF40	2013	1911	1968	2934	2593	2355	2495	2770	2545
NAA50	2282	2307	2174	2585	2333	2333	2535	2512	2520
CERCAM	2370	2321	2631	2766	2442	2347	2184	2284	2216
FAM120A	2329	2295	2394	2806	2338	2407	2306	2283	2391
DCAF7	2431	2319	2347	2845	2424	2431	2220	2338	2192
GDI2	2515	2222	2313	2726	2261	2347	2273	2529	2350
PEF1	2073	1976	2128	2828	2536	2564	2332	2614	2455
8-Sep	2450	2490	2537	2596	2324	2359	2172	2342	2207
FBXO5	2255	2333	1969	2847	2370	2510	2438	2395	2358
FDFT1	2586	2591	2711	2632	2257	2271	2094	2150	2163
TMEM123	2360	2558	2319	2587	2274	2467	2232	2376	2267
IMMT	2369	2398	2376	2788	2479	2342	2141	2330	2208
TRRAP	2519	2456	2525	2698	2299	2258	2143	2221	2305
SQLE	2928	2925	2956	2497	2149	2145	1964	1906	1909
PSMF1	2223	2164	2216	2784	2454	2431	2449	2302	2349
KAT2A	2466	2462	2534	2745	2216	2300	2175	2189	2283
GRSF1	2324	2296	2327	2738	2400	2287	2315	2365	2311
HM13	2105	2074	2131	2829	2277	2385	2478	2605	2461
KDM1A	2285	2254	2250	2783	2453	2229	2331	2370	2300
GRK2	2308	2394	2531	2617	2274	2343	2247	2214	2299
POLDIP3	2500	2353	2464	2591	2253	2251	2154	2416	2237
WBP11	2206	2095	2160	2767	2360	2509	2315	2435	2345
IGF2BP1	2184	2054	2268	2696	2445	2246	2389	2478	2431
SCAF4	2485	2469	2521	2614	2185	2239	2167	2267	2221
MED24	2578	2559	2690	2554	2144	2317	2113	2112	2100
BCR	2178	2146	2259	2744	2421	2359	2247	2405	2385
ENO2	2172	2145	2297	2733	2535	2571	2215	2256	2219
MZT2A	2428	2245	2552	2648	2306	2331	2312	2232	2081
BAP1	2191	2249	2421	2803	2440	2289	2232	2273	2224
PIP5K1A	2176	2014	2306	2710	2276	2298	2427	2476	2429
ARF3	2426	2348	2485	2930	2270	2230	2132	2137	2149
PSMD3	1947	1891	2093	2777	2482	2432	2435	2519	2524
HDAC3	2524	2422	2418	2705	2183	2366	2067	2279	2123
WDR5	2213	2109	2261	2603	2409	2274	2391	2423	2379
DRG1	2217	2206	2180	2599	2371	2327	2194	2422	2546
IP6K2	2413	2389	2510	2690	2263	2447	2070	2078	2180
ABHD17A	2150	1973	2230	2526	2333	2370	2528	2482	2429
TALDO1	2215	2240	2239	2787	2340	2329	2264	2278	2324
USP24	2432	2482	2429	2658	2205	2239	2207	2162	2193
COL4A2	2736	2716	2867	2360	2167	2148	1994	1956	2045
NEFL	2541	2586	2460	2546	2261	2357	2077	2084	2073
ETFA	2343	2303	2275	2731	2320	2411	2164	2220	2194
BAZ1B	2007	2000	1916	2616	2470	2233	2575	2671	2472
TSPO	2262	2235	2426	2527	2211	2329	2400	2168	2386
TSPYL1	2353	2369	2442	2575	2243	2205	2197	2223	2258
PAXBP1	2169	2399	2086	2492	2190	2394	2446	2374	2311
TELO2	2131	2094	2367	2593	2314	2331	2438	2340	2244
CCNL2	2256	2238	2311	2528	2205	2395	2278	2263	2372
OTUB1	2324	2261	2357	2686	2266	2228	2228	2252	2234
LTA4H	2560	2564	2681	2529	2149	2254	1991	2075	2012
POLDIP2	2032	2087	2157	2705	2436	2610	2189	2306	2268
GNL2	1957	2087	2048	2591	2364	2402	2359	2487	2468
AUP1	2263	2110	2430	2607	2158	2228	2382	2338	2242
YY1	2030	2049	2105	2713	2189	2346	2453	2449	2416
REPIN1	1988	1864	2115	2566	2343	2334	2536	2517	2484
MACF1	2633	2619	2663	2512	2302	2233	1923	1918	1931
PFN2	2409	2303	2137	2840	2352	2429	2095	2079	2074
PDK1	2468	2524	2440	2660	2244	2317	1982	1954	2128
HMGB3	2271	2198	2243	2663	2407	2318	2205	2265	2140
WDR90	2435	2287	2588	2564	2143	2185	2225	2167	2088
SLC25A36	2433	2766	2405	2383	2053	2340	2096	2069	2135
UPF3B	2329	2198	2075	2653	2215	2376	2230	2330	2250
HTATSF1	2401	2189	2225	2624	2185	2209	2253	2289	2260
S100A10	2206	2213	2207	2848	2343	2599	2097	1991	2108
GPSM1	2058	1977	2272	2615	2152	2319	2418	2413	2377
RAD23A	2331	2173	2273	2531	2232	2215	2242	2382	2213
ACTR1A	2145	2040	2178	2688	2317	2290	2350	2296	2281
ITPR3	2624	2648	2791	2442	2270	2032	1844	1938	1973
SERP1	2297	2237	2418	2579	2073	2193	2254	2238	2269
PCMT1	2037	2034	2006	2727	2346	2429	2246	2500	2233
WIZ	2260	2199	2657	2499	2249	2309	2056	2105	2224
DENND5A	2210	2247	2377	2566	2244	2240	2177	2188	2278
TM9SF3	2174	2356	2069	2515	2310	2317	2251	2283	2233
MKRN1	2138	2193	2170	2468	2224	2231	2311	2432	2340
PTPRS	2301	2340	2602	2571	2199	2229	2047	2066	2120
IDH3B	2296	2070	2261	2653	2269	2246	2187	2262	2229
PSMB5	2251	2052	2242	2621	2375	2333	2161	2232	2203
SEC13	2322	2241	2289	2612	2125	2245	2196	2230	2204
DIAPH1	2361	2222	2188	2561	2222	2222	2179	2256	2228
TMEM109	2086	2100	2174	2445	2336	2336	2299	2387	2275
FAM162A	2500	2301	2612	2636	2111	2391	1868	2048	1963
ZFAND5	2244	2358	2258	2531	2101	2146	2242	2281	2267
HGS	2071	2184	2259	2463	2330	2209	2201	2298	2380
KTN1	2210	2272	2192	2468	2208	2259	2153	2287	2340
CLASRP	2025	1874	2184	2650	2189	2176	2405	2408	2472
ELAC2	2211	2169	2167	2591	2255	2239	2163	2330	2249
ESPL1	2252	2080	2329	2790	2367	2314	2007	2129	2103
JAG2	2146	2079	2335	2455	2230	2354	2154	2275	2336
ATP6V0B	1853	1823	1916	2526	2234	2312	2554	2485	2629
SUMO3	2279	2200	2325	2625	2283	2284	2103	2140	2088
ANKRD52	2292	2303	2365	2582	2350	2107	2032	2104	2161
H2AFV	2336	2213	2226	2723	2221	2283	2032	2104	2083
TIMELESS	2348	2327	2487	2574	2157	2174	2035	2075	2044
6-Mar	2379	2526	2393	2451	2072	2254	2109	1996	2018
SUPT6H	1844	1779	1784	2653	2322	2231	2469	2521	2588
COX8A	2133	2172	2425	2430	1996	2251	2290	2221	2253
CSNK2A2	2224	2198	2064	2715	2304	2358	2124	2068	2111
IMPDH1	2171	2107	2385	2472	2243	2148	2236	2159	2238
HMGCS1	2932	2830	2712	2303	1968	1978	1726	1859	1828
GRB2	2039	1923	1976	2659	2406	2360	2228	2296	2241
TMEM183A	2285	2286	2226	2474	2254	2182	2152	2167	2097
TBRG4	2048	1981	2205	2505	2233	2312	2342	2311	2182
PYGL	2321	2149	2283	2491	2125	2349	2133	2154	2114
PSMD11	2010	2007	1820	2613	2267	2413	2252	2448	2288
SERF2	2237	2379	2407	2398	2165	2279	2089	2118	2045
WDR26	1940	1975	1922	2456	2207	2250	2469	2474	2421
UNC45A	2390	2335	2492	2641	2227	2100	1874	2074	1969
SYAP1	2151	2037	2037	2724	2233	2276	2140	2271	2228
MPST	2007	1965	2197	2571	2225	2228	2264	2285	2339
TUBA1A	2462	2362	2263	2339	2196	2282	2162	1963	2050
NPDC1	1911	1953	2270	2561	2133	2344	2315	2206	2381
SMC3	2065	2062	2067	2691	2196	2150	2259	2289	2289
CHERP	2125	2068	2277	2392	2257	2056	2220	2304	2363
SNHG15	2177	2122	2260	2450	2117	2247	2172	2285	2222
VHL	2172	2213	2223	2694	2127	2185	2132	2139	2163
FGFR1	2441	2251	2418	2548	2292	2178	1943	2020	1952
COPE	2004	2020	2305	2435	2106	2288	2346	2277	2260
WDR45B	2170	2121	2133	2595	2216	2163	2139	2313	2188
MIB1	2270	2428	2235	2248	2047	2099	2224	2221	2230
SHISA5	1989	2106	2125	2539	2220	2318	2259	2181	2246
C11orf58	1808	1827	1547	2763	2320	2353	2435	2518	2402
IST1	2385	2145	2366	2516	2165	2246	2051	2092	2006
DVL2	2208	2157	2331	2514	2228	2191	1990	2184	2168
PHC2	2057	2018	2064	2490	2181	2275	2227	2332	2316
RUVBL1	1878	1807	1957	2588	2331	2268	2330	2403	2398
PTPA	2048	2089	2150	2580	2224	2240	2148	2270	2188
NCAPG2	2336	2425	2323	2379	2018	1942	2086	2260	2164
THOC2	2128	2239	2016	2448	2113	2144	2236	2370	2209
PDCD2	2157	2198	2122	2509	2230	2373	2108	2081	2120
FGFR3	2210	2125	2337	2580	2185	2147	2052	2128	2129
CCNA2	2241	2280	2152	2416	2231	2322	2104	2070	2071
EIF4EBP2	2096	2180	2145	2459	2137	2186	2254	2221	2176
P4HA1	2956	2964	2768	2093	1916	1993	1727	1654	1776
STC2	1882	1799	2002	2553	2205	2183	2291	2537	2386
PODXL2	2134	2070	2246	2463	2208	2230	2083	2241	2128
POLE3	1855	1937	1912	2520	2146	2316	2396	2412	2291
NDUFA10	2283	2265	2408	2468	2108	2044	2047	2131	2018
CHD8	1917	1987	1994	2617	2394	2191	2153	2284	2221
COPS6	2182	2097	2258	2553	2226	2180	1985	2171	2104
G3BP2	1972	1970	1883	2461	2121	2302	2378	2349	2310
PSIP1	2159	2194	1997	2633	2144	2237	2127	2167	2079
MRPS26	2134	2167	2364	2501	2163	2190	2149	2007	2060
PTDSS1	2072	2108	2112	2510	2256	2178	2107	2234	2154
ANKZF1	2146	2121	2122	2631	2209	2183	2007	2154	2151
GGA2	2061	2156	2124	2617	2086	2133	2247	2162	2136
UFD1	2160	2149	2059	2664	2029	2119	2224	2186	2117
NFE2L1	2275	2230	2250	2608	2188	2079	1976	2074	1990
RNPEP	2131	2127	2208	2423	2137	2221	2147	2045	2221
SCAP	2264	2117	2359	2386	2171	2193	2029	2077	2047
SUMF2	2470	2422	2606	2389	2059	2122	1847	1895	1831
EXO1	2381	2421	2278	2436	2079	1949	1943	2167	1986
MRPL3	2101	2039	2007	2490	2239	2292	2085	2188	2186
TRMT112	2253	2186	2368	2471	2052	2011	2047	2133	2093
ELP2	2260	2215	2009	2487	2093	2181	2039	2189	2119
NDUFS8	2068	2088	2326	2528	1999	2147	2186	2090	2151
ARRB2	2263	2288	2181	2531	2192	2099	1861	2109	2046
ZNF768	1558	1482	1771	2557	2168	2212	2615	2668	2534
UBE2D2	2141	1943	2212	2547	2092	2133	2161	2166	2167
SNRPE	2286	2160	2043	2578	2167	2156	2144	2030	1997
CLPTM1L	1877	1873	1846	2479	2171	2187	2447	2367	2314
PPDPF	2228	2191	2487	2363	1926	2181	2021	1941	2218
OAT	2242	2239	2156	2385	2100	2188	2114	2039	2091
APEX1	2205	2201	2205	2449	2094	2011	2085	2291	1996
CLTA	1940	1861	1915	2491	2104	2194	2459	2243	2327
HLTF	2274	2330	1994	2310	2102	2165	2090	2168	2089
SYNCRIP	1901	1968	1756	2521	2198	2159	2337	2371	2292
DVL1	2174	2192	2397	2362	2053	2062	2036	2144	2076
LAMB1	2666	2589	2778	2178	1977	1940	1772	1783	1809
CAPZA1	1906	2014	1791	2598	2173	2366	2174	2266	2202
PSMC3	1946	1851	1974	2578	2181	2167	2224	2261	2298
UBL5	2216	2035	2172	2602	2126	2225	2009	2016	2079
PCNT	2140	2162	2227	2495	2084	2022	2089	2069	2178
RFC2	2111	1954	2096	2562	2123	2165	2089	2266	2086
GGA1	2108	2085	2172	2410	2112	2137	2027	2200	2200
PFKM	2461	2349	2573	2240	2019	2140	1833	1892	1925
RBM26	1747	1838	1643	2539	2145	2174	2417	2585	2338
DHX38	2427	2274	2376	2272	2217	1930	1892	2044	1990
ZNF598	1753	1743	1959	2412	2116	2213	2346	2460	2404
RRP1	1935	1884	1975	2522	2232	2161	2266	2273	2145
APH1A	1983	2068	2159	2336	2102	2258	2177	2213	2083
PFKFB3	2240	2212	2230	2361	2156	1997	2118	2036	2017
LAS1L	2099	1982	2164	2501	2147	2102	2149	2063	2155
BSDC1	2193	2134	2259	2434	2114	2127	2001	2050	2048
MZT1	2050	2005	1655	2542	2079	2410	2259	2224	2132
ABI2	2443	2440	2330	2374	2092	2023	1831	1832	1946
CDC45	2004	1866	1951	2399	2051	2077	2338	2318	2288
CMTR1	2227	2144	2225	2489	2208	2045	1970	2056	1927
FOXK1	2051	2026	2230	2474	2110	2060	2068	2121	2142
NDUFB11	2157	2057	2253	2518	2028	2274	1884	2145	1959
UCHL5	2114	2271	1898	2348	2048	2227	2171	2091	2104
UBQLN4	2080	2044	2147	2340	2213	2215	2008	2183	2019
POLR1D	2084	2099	2059	2367	1998	2179	2168	2130	2154
FBLN1	2333	2358	2387	2268	2039	1988	1928	1926	2003
RBM10	2118	1940	2105	2376	2106	2150	2097	2239	2089
CIAO1	1923	2019	2086	2517	2179	2136	2141	2082	2133
AMFR	2072	2185	2243	2371	2056	2021	2083	2100	2080
PLXNA1	2166	2068	2272	2359	2164	2140	1841	2128	2064
RRBP1	1960	1903	2035	2569	2213	2158	2051	2136	2171
RPL7P1	2272	2292	2426	2343	1988	2179	1885	1952	1853
CCAR1	2055	2142	1898	2506	2034	2141	2100	2189	2123
LMNB1	1990	1968	1934	2382	2128	2168	2120	2251	2242
ERI3	1971	2008	1980	2399	2108	2278	2118	2142	2170
LRP1	2565	2652	2861	2156	1989	1775	1733	1760	1680
C1orf35	2032	1902	2106	2349	2029	2140	2166	2274	2163
STK11	1714	1796	1824	2436	2320	2188	2324	2333	2222
PCBP1	1866	1830	2009	2348	2161	2173	2227	2368	2173
HAX1	2189	2056	2241	2395	1958	2248	2001	2070	1996
COPG1	2131	2092	2146	2365	2114	2102	1912	2117	2152
NUDT21	2166	2219	2121	2400	2046	2047	2025	2059	2039
ATIC	2078	2047	2112	2574	2083	2041	2007	2124	2051
PRKAB2	2395	2539	2438	2326	2001	2005	1780	1783	1832
ASXL1	2098	2135	2174	2405	2149	2033	2001	1962	2108
RPL3P4	2440	2194	2074	2351	2148	2216	1938	1851	1847
SNU13	2138	2089	2168	2465	2006	2197	1981	2019	1989
RAPGEF1	1989	2063	2094	2438	2147	2078	2150	1951	2138
PPP1R15B	2215	2226	2131	2193	1954	2088	2015	2092	2107
LAMP2	2172	2314	2055	2502	1971	2202	1874	1969	1958
NCOR2	1941	2032	2214	2482	2122	2036	1886	2087	2214
RNF114	1996	1936	2110	2479	2162	2160	2080	2080	2010
YWHAH	1861	1921	1826	2367	2052	1944	2221	2451	2354
CENPF	1500	1485	1461	2538	2303	2203	2388	2624	2468
PCNP	2096	2094	1884	2393	2090	2131	2173	2124	1978
AKAP12	1751	1820	1937	2453	2238	2159	2118	2365	2115
NELFA	2133	2044	2126	2263	1941	2090	2127	2092	2131
RPL13AP5	2274	2146	2298	2207	1944	2048	1936	2110	1963
PARP2	2233	2202	2388	2418	2117	2122	1786	1798	1862
SUN1	2081	2083	2029	2324	2080	2171	2003	2090	2061
GLG1	2082	2205	2178	2423	2063	2100	1891	2007	1951
SLC7A1	1878	1878	1881	2297	2116	2123	2112	2315	2294
CYBA	2110	1891	2042	2473	2159	2072	2107	2092	1942
AES	1944	1826	2086	2315	2145	2248	2010	2135	2177
STAU1	1794	1875	1815	2529	2093	2213	2177	2201	2188
KIAA1522	2069	1796	2074	2334	2131	2170	2074	2085	2151
SRSF10	2116	2171	2100	2201	1984	2080	2075	2081	2061
SKP2	2079	2144	2106	2357	2083	2140	1962	2024	1973
OGFR	2212	2231	2576	2319	1935	2052	1831	1839	1864
COX6C	2167	2073	2106	2471	1998	2171	1977	1975	1915
ATP5MF	2142	2094	2233	2563	2110	2170	1806	1758	1974
CD164	2180	2217	1801	2309	2015	2158	2024	2095	2049
TAF15	2137	1994	1962	2447	2240	2024	1969	2165	1900
NEK9	1965	2016	2097	2294	2111	2145	1977	2095	2134
TTYH3	1890	1871	2030	2460	2192	2196	1980	2092	2121
SPAG5	2085	2066	2084	2450	2148	2075	1899	2067	1954
NDUFB9	2034	1910	2107	2412	2122	2125	2015	2033	2066
BRK1	2165	2085	2187	2495	2047	2111	1893	1946	1883
DAD1	2124	1935	2022	2351	2156	2220	1911	1993	2087
MAPRE1	1957	1913	1834	2475	2115	2180	2091	2149	2061
SRPRA	1946	1837	1998	2329	2105	2200	2094	2081	2179
NCS1	1934	1936	2062	2418	2096	2139	2109	2017	2057
SDCBP	2040	2037	2001	2391	2077	2132	2029	2107	1950
TXNL4A	2067	1924	2066	2331	1936	2061	2162	2099	2101
ARPC3	2010	1971	1794	2481	2100	2229	2015	2148	1993
SMC4	1821	1915	1670	2467	2041	2065	2281	2208	2256
USP7	1977	1936	2089	2336	2037	2025	2095	2151	2069
PDCD6IP	2176	2320	2111	2227	1802	2008	1931	2047	2089
AIFM1	2199	1908	2047	2370	2060	2019	1954	2118	2024
ELAVL1	1891	1810	1858	2402	2143	2180	2113	2200	2102
DNAJB6	1894	1891	1795	2337	2098	2214	2114	2216	2127
CD46	2294	2344	2182	2293	1776	2133	1973	1890	1795
ATP5F1D	1884	1972	2151	2317	1874	2095	2162	2012	2189
ID3	1853	1808	1977	2399	2132	2231	2114	2047	2089
XPO5	2161	2142	2123	2402	1998	2009	1933	1919	1951
TMEM94	2357	2195	2351	2253	1901	1936	1855	1968	1818
CLPTM1	1916	1743	1840	2368	2174	2150	2168	2105	2165
FANCD2	2453	2321	2324	2249	1962	1950	1680	1913	1764
TYK2	1931	2015	2043	2384	2089	2071	2053	2006	1999
IK	1936	1783	1833	2429	2036	2120	2171	2162	2107
NDUFA4	2149	2146	2143	2230	1932	2119	1968	1980	1909
ARPC5	1890	1905	1700	2394	2082	2254	2061	2175	2111
TRIP10	2261	2148	2446	2232	1869	1849	1867	1949	1938
CLPP	2024	2023	2115	2271	2113	2040	1999	2038	1931
CLTB	1855	1713	1781	2382	2011	2185	2184	2212	2229
EIF2D	2265	2214	2269	2284	1930	2081	1852	1857	1777
CDIPT	1839	1932	1983	2300	2061	2086	2051	2066	2208
PTGES2	1918	1753	2066	2544	2058	2112	1993	1962	2118
NUMA1	2051	2061	2258	2338	2109	1946	1923	1951	1886
RHEB	1882	1898	1795	2506	2016	2121	2116	2120	2067
POMT1	2090	1905	2071	2391	1968	1992	1960	2035	2108
ODF2	1976	1944	1952	2355	2075	2079	2007	2139	1982
DLST	2143	2064	2186	2313	2009	2033	1876	1945	1935
CKAP2	1772	1659	1600	2589	2085	2248	2155	2200	2171
NHP2	2219	2084	2270	2370	1931	1985	1694	2059	1866
GRHPR	2197	2174	2273	2237	1983	1928	1801	1952	1911
SF3B5	2054	1851	1910	2311	2087	2159	2106	2065	1907
TBX1	2003	1864	2202	2249	1882	2119	2088	1952	2091
SNHG17	2096	2069	2151	2336	2005	2003	2019	1924	1827
UBXN1	2102	1874	2035	2229	2005	1942	2027	2116	2078
GOLGA2	2294	2184	2255	2281	1908	1912	1800	1904	1869
CLSTN1	2013	2011	2119	2287	2019	1978	1912	2005	2054
CD151	1817	1817	2031	2434	2064	2097	2008	2106	2023
MDC1	1790	1860	1846	2474	2033	1950	2027	2280	2134
DSTN	1838	2021	1829	2475	2019	2198	1957	2012	2044
SCYL1	1912	1875	2063	2341	1968	1989	2024	2132	2073
PRR14	1836	1774	1858	2301	1964	2093	2217	2209	2122
ZNF282	1863	1784	1893	2475	1984	2051	2033	2150	2118
FBXO7	2100	2131	1961	2371	1988	2058	1915	1932	1860
SMARCD1	2130	2099	2196	2273	1919	1935	1906	1928	1923
ID4	2102	2083	2109	2095	1822	1957	2058	1960	2113
BTAF1	2402	2296	2216	2137	1803	1989	1793	1853	1810
ITM2B	1964	2051	1908	2289	1993	2059	1967	2078	1974
GMPS	1995	2002	1978	2200	2037	2051	1935	2089	1967
VDAC3	2111	1985	1848	2393	2006	2159	1948	1898	1881
MRPS2	1907	1916	2086	2234	1959	2013	1993	2063	2043
PTOV1	1916	1905	2069	2243	1967	1917	2028	2102	2061
LMNA	1730	1781	1882	2311	2028	2068	2097	2194	2096
NCKAP1	2009	1991	1775	2250	1944	1999	2088	2022	2104
CSRP2	2160	2098	2180	2444	1995	1991	1741	1782	1754
ANXA2	2058	2017	1981	2449	2030	1993	1815	1972	1814
ZC3H7B	2015	1987	2129	2364	2128	2109	1712	1858	1815
MAGT1	1989	2051	1979	2273	1870	2031	2016	1926	1971
LGMN	2107	2112	2120	2284	1929	1908	1847	1909	1889
TRIP6	1949	1875	2222	2173	1923	1966	2075	1966	1951
FNBP4	2040	2036	1959	2311	1861	1999	1921	1980	1992
TRPC4AP	1991	1964	2014	2257	1991	1988	1839	2070	1978
DCTN2	2118	1997	2102	2272	1940	2044	1851	1872	1893
SLC25A11	1948	1891	2043	2147	1995	2070	1964	1911	2102
AMPD2	2005	1857	2164	2228	1923	2034	2029	1955	1863
RPL6P27	2161	2108	1940	2108	1950	2186	1832	1899	1852
HSF1	1819	1750	1913	2293	2110	1930	1997	2052	2165
NT5C3B	1864	1786	1997	2324	2004	1986	2050	2000	2002
ZDHHC8	1850	1822	2152	2090	1963	2013	2014	2065	2039
URI1	1994	2014	1882	2349	2124	1983	1808	1955	1897
ZNF326	2127	2122	1913	2281	1964	1934	1840	1884	1927
YIF1B	1942	1914	1950	2147	2028	2120	1893	1998	1965
AC073869.1	2022	2039	2184	2185	1908	1950	1865	1903	1894
RBM14	2111	2172	2349	2107	1798	1867	1801	1843	1889
STARD7	1410	1549	1437	2450	2113	2272	2248	2252	2189
NUCB1	2203	2015	2149	2210	1914	1917	1768	1923	1817
CXorf40B	2317	2191	2245	2050	1919	1926	1768	1711	1772
CREBZF	1984	2136	1997	2156	1794	1967	2029	1861	1961
RAC3	2083	1935	2038	2195	1936	1950	1953	1858	1932
EBNA1BP2	1632	1528	1474	2390	2066	2039	2223	2383	2134
PI4KAP1	1912	1791	1830	2302	2001	2011	1945	2038	2032
RFC3	2034	2048	1800	2230	1906	2036	1883	1975	1925
RNF138	1577	1814	1352	2207	1922	2202	2210	2385	2167
RACGAP1	1861	1831	1966	2235	1996	2096	1838	1982	2023
FXR2	1888	1745	2025	2285	1931	1962	1951	2014	2017
GYS1	1892	1752	2069	2475	2068	1931	1814	1886	1910
JPT2	1752	1677	1759	2369	1993	2033	2037	2110	2057
FBXL19	1912	1859	2116	2175	2003	1970	1835	1916	1966
IGFBP2	2019	1934	2137	2113	1902	1968	1892	1901	1878
SRP68	1944	1832	2008	2361	2038	1985	1825	1880	1861
NUDC	1620	1564	1592	2452	2134	1938	2073	2274	2081
CDC25B	1751	1732	1772	2344	2091	2057	2048	1945	1979
ARIH2	1811	1695	1627	2176	1987	1958	2135	2151	2170
HDDC2	1978	1961	2054	2402	1972	2021	1760	1833	1728
COPB1	1960	1893	1879	2309	1945	1985	1850	1951	1934
ADD1	1795	1793	1883	2177	2002	2079	2039	1933	2004
PDZD4	1911	1828	2032	2233	1978	1977	1873	1976	1897
AGTPBP1	2128	2160	1979	2143	1802	1864	1851	1852	1920
TBCA	2093	1914	1851	2460	1961	2134	1739	1798	1736
ANXA6	2184	2099	2236	2188	2008	1809	1773	1733	1652
TTLL12	1880	1817	1963	2216	1973	1946	1922	2013	1946
RPL26	2235	2040	1957	2177	1917	2025	1810	1854	1652
ANAPC11	2091	1967	2127	2157	1912	1969	1841	1879	1724
PDXDC1	2010	2144	2190	2160	1759	1902	1862	1825	1791
TIAL1	2131	2130	1849	2155	1851	1896	1880	1877	1870
WASF2	2130	2009	2191	2184	1971	1920	1705	1662	1863
RBM8A	1954	1934	1858	2356	1999	2012	1863	1780	1873
PRCC	1491	1551	1681	2284	2048	2012	2094	2191	2277
MPI	1965	1988	2055	2278	1982	1994	1757	1811	1787
DPF2	1866	1711	1981	2266	2008	1913	1918	1943	1986
NUP93	1908	1841	1842	2161	1937	1965	1960	1949	1998
VPS28	2223	2112	2255	2173	1769	1813	1696	1701	1817
LAPTM4A	1982	1875	1941	2240	1916	2033	1833	1865	1865
SNRPG	2205	1721	1897	2452	2014	1943	1859	1638	1818
ORC6	2104	2066	2049	2170	1932	1926	1722	1819	1751
CD276	1811	1886	2141	2135	1888	1948	1873	1953	1902
PSME3	1657	1500	1677	2354	1990	2117	2037	2121	2082
ADAM15	1984	1927	2113	2076	1831	1932	1850	1904	1902
PHF10	2001	1965	1836	2168	1929	1939	1913	1876	1891
SDC3	1950	1878	2008	2241	2036	1982	1725	1878	1816
DDX12P	2179	2113	2214	2094	1902	1835	1628	1737	1805
NPLOC4	1635	1553	1728	2361	1947	2053	1980	2122	2126
CTNNAL1	1941	1828	1795	2275	1965	1893	1948	1995	1864
MID1IP1	1878	1887	1900	2177	1869	1996	1934	1941	1906
OLA1	1899	2015	1815	2252	1822	2048	1859	1874	1890
CEP170B	1781	1840	2051	2120	1895	1940	1957	1925	1956
CDK5RAP2	1746	1743	1802	2272	1948	2046	1889	2052	1965
API5	1793	1826	1546	2229	1963	1972	2003	2066	2063
MAF1	1627	1581	1699	2230	2075	2030	2017	2146	2047
NRN1	2293	2205	2156	2270	1768	1997	1609	1603	1549
CD2BP2	1931	1828	1965	2172	1874	1885	1889	1940	1964
MTF2	2097	2184	2102	2095	1758	1945	1801	1767	1695
UBFD1	2018	2119	2048	2046	1655	1816	1842	1964	1932
RBM42	1426	1349	1560	2259	1942	2043	2241	2368	2230
HELLS	1849	1999	1794	2155	1811	1955	1918	2035	1893
COASY	1862	1721	2030	2254	1824	1918	1931	1950	1916
USF2	2033	1945	2023	2113	1951	1794	1864	1887	1796
PCSK1N	1844	1845	2156	2090	1872	1932	1982	1810	1870
RTRAF	1927	2030	1864	2239	1917	1996	1882	1681	1861
MSH6	1785	1655	1796	2213	1939	1943	1916	2080	2041
MAPK12	2029	1875	2111	2086	1884	1940	1786	1863	1778
NUBP2	1727	1593	1864	2212	1999	2006	1962	1956	2032
BMS1	1780	1729	1724	2190	1980	1890	1950	2093	1971
CAPN15	1660	1621	1727	2135	1917	2062	1987	2058	2138
EZR	1761	1735	1696	2145	1928	1873	1898	2160	2107
RTCB	1825	1742	1631	2202	1983	1825	1968	2105	2022
SNRPD1	2001	1842	1827	2179	1933	1910	1876	1855	1875
RLIM	2015	2068	2001	2201	1877	1985	1715	1712	1704
ERP29	1996	1897	2045	2231	1880	1769	1813	1851	1788
SAR1A	2038	2022	1875	2131	1881	1931	1810	1829	1732
CAPN2	1852	1817	1940	2117	1990	1902	1899	1868	1851
RNF167	1740	1685	1818	2153	1868	1987	1992	1974	2018
PIN1	1886	1727	1990	2209	1919	1865	1887	1808	1933
CSTB	1812	1626	1720	2261	2031	2209	1890	1870	1804
OXA1L	2076	2067	2028	2245	1789	1972	1653	1626	1763
NRAS	1828	1859	1689	2194	1931	2026	1903	1880	1906
EIF5	1391	1372	1412	2238	1824	1802	2405	2386	2364
ABCF1	1645	1634	1604	2353	1991	1892	2007	2092	1975
STT3B	1911	1923	1843	2101	1885	1911	1858	1832	1910
SCML1	2065	2246	1842	2001	1655	1805	1978	1794	1787
GABPB1-AS1	2059	2082	1894	2456	1778	1727	1677	1780	1711
UBR5	2049	2129	2071	1986	1794	1776	1832	1716	1808
RANBP2	1715	1738	1563	2052	1774	1804	2162	2153	2198
YME1L1	1845	1876	1773	2135	1897	1867	1921	1958	1886
SEZ6L2	1910	1853	2026	2160	1930	1899	1802	1765	1807
GPAA1	1757	1724	1852	2134	1874	1905	1942	1938	2014
ATAD2	1796	1808	1600	2025	1803	1871	2084	2083	2063
ZWINT	1700	1581	1797	2181	2024	1916	1961	2009	1958
SSR1	1932	1913	1818	2082	1817	1866	1845	1960	1866
WARS	1920	1869	1947	2176	1874	1816	1777	1821	1891
CDC34	1687	1626	1796	2183	1904	1889	1960	2069	1970
ABCD4	2093	1959	2033	2137	1864	1859	1674	1674	1787
ANKLE2	1714	1658	1723	2216	1912	2025	1837	2026	1968
ECPAS	2004	1801	1896	2125	1849	1892	1842	1839	1830
SLC31A1	1779	1702	1693	2236	1852	1941	1881	2035	1959
11-Sep	2060	2103	1924	1958	1737	1808	1798	1836	1848
ICAM5	2074	2003	2279	2053	1766	1865	1734	1601	1689
SEC31A	2046	2094	2049	1983	1728	1769	1685	1871	1833
GTPBP4	1727	1688	1579	2276	1996	1872	1888	2050	1976
GORASP2	1880	1781	1843	2223	1812	1858	1880	1941	1832
PSMA5	1698	1496	1617	2202	1893	2013	2027	2118	1978
KIF5B	1915	1962	1673	2030	1823	1955	1850	1920	1912
EPHB4	1844	1811	1898	2223	1874	1856	1818	1816	1897
RNF213	2199	2195	2306	2252	1778	1715	1550	1527	1513
DENR	1895	1861	1662	2132	1912	1867	1873	1965	1863
CHTOP	1730	1706	1716	2213	1890	1876	1992	2071	1824
DCAF16	1889	1907	1900	2469	1960	1942	1631	1672	1648
TUB	2128	1997	2127	2021	1665	1754	1844	1785	1695
RAB11A	2036	1961	1977	2058	1890	1939	1699	1742	1713
DDX41	1752	1627	1730	2050	1997	1838	1943	2066	1999
GPT2	1706	1638	1769	2257	1868	1910	1940	2024	1887
SDHC	2005	1879	1938	2058	1937	1970	1680	1763	1766
USP39	1627	1432	1669	2294	1785	1943	2058	2161	2016
GLRX3	1799	1698	1623	2325	1881	1890	1902	1921	1945
MOB1A	1820	1952	1719	2200	1854	2029	1804	1874	1720
PSMD13	1736	1732	1888	2140	1818	1939	1889	1958	1859
ANXA11	1746	1786	1858	2177	1887	1928	1784	1920	1871
E2F1	1697	1553	1835	1983	1774	1820	2024	2189	2067
BUB1	1578	1603	1584	2296	1970	2032	1945	1998	1927
EXOSC2	1777	1669	1714	2352	1956	1862	1918	1882	1793
RFWD3	1590	1577	1589	2267	1792	1837	2089	2060	2117
MYDGF	1887	1788	1862	2187	1765	1825	1842	1961	1801
EXOSC9	1854	1874	1673	2177	1839	1943	1833	1883	1839
CBX1	1971	1870	1956	2163	1877	1799	1691	1926	1644
UBE2O	1688	1694	1794	2304	1944	1859	1739	1952	1921
SUB1	1685	1715	1540	2306	1949	2060	1901	1880	1850
RAF1	1813	1853	1850	2082	1854	1855	1826	1845	1895
FLOT1	1899	1762	1878	2118	1859	1853	1836	1885	1766
DNPH1	1935	1834	2122	2000	1772	1963	1799	1712	1712
FOXM1	1643	1655	1763	2157	1960	1729	1889	2082	1954
PI4KB	1832	1700	1829	1926	1932	1903	1861	1902	1937
G3BP1	1799	1842	1663	2066	1815	1850	1903	2017	1866
PFAS	1843	1843	1954	2205	1890	1890	1750	1669	1772
SNX3	1722	1657	1597	2191	1875	1963	1923	1885	1987
VCL	1676	1703	1641	2234	1901	1929	1857	1929	1925
CSNK1D	1534	1449	1558	2221	1950	1999	2053	2074	1943
INTS3	1893	1789	1878	2135	1885	1852	1759	1839	1725
WLS	1844	1738	1786	2107	1880	1834	1873	1820	1859
GIPC1	1558	1581	1653	2167	1805	1810	2034	2024	2102
DGKZ	1600	1506	1727	2200	1966	1939	1877	1989	1924
SEC63	1982	1829	1860	2084	1756	1844	1668	1910	1791
CERS2	2052	1996	1986	2117	1723	1816	1632	1708	1678
MAGED2	1818	1900	2026	1993	1669	1792	1740	1943	1819
MID1	1845	1751	1869	2047	1810	1974	1732	1841	1829
ADH5	1805	1753	1684	2219	1962	1803	1806	1900	1762
SCAF1	1473	1447	1635	2181	1947	1771	2134	2118	1985
DTL	1553	1551	1670	2141	1848	1909	1951	2069	1981
LBR	1766	1893	1612	2011	1824	1827	1918	1872	1940
ESYT2	1951	1989	1927	2169	1724	1746	1741	1759	1651
KATNB1	1787	1727	1959	2058	1829	1825	1806	1815	1846
MCM3AP	1787	1810	1774	2225	1774	1812	1820	1814	1833
PPP1R15A	1981	1927	2108	2002	1640	1745	1672	1797	1774
SAFB2	1602	1510	1646	2094	1881	1757	1986	2121	2039
IER5	1559	1607	1654	2112	1912	1990	1997	1867	1937
LPCAT1	1774	1710	1869	2143	1824	1905	1736	1829	1839
SLC25A23	1933	1867	1984	2044	1862	1841	1651	1721	1722
CMTM4	2135	2148	2166	1889	1611	1652	1623	1702	1693
PPP2R5C	1686	1710	1668	2213	1874	1886	1891	1837	1839
CHAF1A	1584	1455	1592	2209	1729	1783	1982	2155	2100
HSD17B10	1686	1595	1666	2285	1958	1877	1797	1914	1810
MTDH	1570	1585	1636	2054	1795	1887	2035	2074	1952
PPP1CB	1708	1744	1457	2155	1890	2016	1846	1961	1810
TSR1	1870	1751	1872	2118	1854	1791	1714	1820	1790
TRIP12	1623	1720	1595	2167	1901	1747	1927	1993	1903
OTUD5	1517	1560	1545	2196	1948	1941	1929	1991	1949
NMT1	1744	1688	1806	2134	1805	1871	1734	1941	1852
CHD1L	1900	1911	1923	2033	1854	1840	1682	1738	1689
BHLHE40	1481	1436	1479	2243	1903	1953	2022	2015	2025
CASC3	1862	1891	1843	2095	1790	1776	1701	1796	1800
TOPBP1	1878	1937	1847	1921	1780	1708	1773	1882	1814
POLR2F	1743	1584	1845	2194	1871	1898	1781	1724	1895
PRELID3B	1788	1745	1623	2143	1764	1986	1803	1821	1845
PPIF	1639	1555	1533	2179	1951	1995	1812	1964	1876
INF2	1616	1659	1759	2170	1877	1829	1799	1877	1915
AGO2	1782	1741	1791	1966	1753	1670	2034	1890	1873
KLC2	1610	1576	1675	2112	1865	1840	1816	2054	1945
PPFIA4	2008	1988	2194	2009	1845	1855	1496	1490	1602
GAPVD1	1772	1747	1798	2135	1763	1773	1776	1916	1803
TLE3	1980	1959	2114	2052	1831	1648	1567	1641	1679
TMED3	1873	1741	1840	2049	1752	1842	1848	1754	1772
UQCRQ	1802	1637	1869	2201	1766	1828	1852	1662	1853
PAK4	1762	1739	1995	2033	1753	1828	1739	1811	1807
GIT1	1702	1622	1898	2116	1861	1767	1840	1841	1808
FN1	2463	2488	2566	1843	1641	1617	1300	1226	1305
MKNK2	1693	1642	1721	2024	1823	1783	1824	1893	2046
PFDN5	1919	1781	2047	2148	1759	1820	1696	1666	1605
SAP18	1892	1710	1774	2194	1873	1810	1658	1821	1701
PGM1	1887	1918	1944	2129	1782	1755	1639	1772	1599
PDLIM1	2004	1802	2089	2070	1745	1858	1645	1580	1631
TRAF7	1999	1838	2111	1877	1726	1748	1662	1731	1689
CHAF1B	1621	1681	1635	2161	1729	1808	1907	2000	1832
THOC3	1917	1989	1964	1938	1767	1808	1739	1575	1673
FASTK	1456	1518	1612	2015	1841	1981	1917	1994	2035
IGF2R	1771	1804	1782	1965	1844	1765	1826	1765	1826
EMC10	1729	1656	1839	2034	1837	1841	1741	1866	1796
OS9	1912	1814	1919	2089	1785	1748	1704	1712	1650
ABL1	1917	1713	1825	1956	1862	1769	1675	1860	1749
GLRX5	1798	1628	1794	2052	1783	1822	1841	1853	1752
LSM14A	1801	1794	1751	2168	1826	1850	1692	1755	1674
GOLGA8A	1683	1668	1737	2202	1919	2048	1737	1705	1602
STUB1	1682	1736	1862	2023	1759	1779	1752	1866	1836
TNRC18	1792	1850	2048	2011	1917	1762	1634	1666	1612
MTR	1865	1991	1901	1965	1784	1903	1648	1669	1550
MAN2C1	2085	1990	2074	2133	1717	1627	1557	1605	1486
RUSC1	1787	1703	1859	2079	1750	1848	1794	1725	1717
DR1	1540	1647	1529	2127	1737	1850	1864	2073	1893
ATP5PF	1731	1701	1686	2165	1826	1894	1740	1759	1740
TIMM44	1560	1440	1546	2095	1813	1733	1931	2095	2025
CEP250	1913	1762	1911	2222	1929	1821	1501	1630	1547
SLC44A2	1538	1609	1634	2150	1818	1876	1822	1995	1791
KIAA0319L	1881	1790	1878	2120	1821	1727	1611	1751	1651
NAT10	1724	1636	1691	2121	1878	1747	1848	1845	1740
TBC1D10B	1549	1557	1635	2006	1866	1839	1984	1847	1942
FAR1	1685	1963	1541	1904	1664	1892	1890	1814	1865
PTCD3	1896	1836	1845	2112	1849	1851	1520	1681	1624
CNOT9	1703	1850	1816	2064	1761	1808	1655	1781	1774
SUMO1	1644	1715	1444	2173	1840	1836	1797	1857	1903
TMEM184B	1491	1496	1492	2161	1879	1871	1849	1974	1989
CDC42EP1	1276	1246	1349	2051	1990	1998	2131	2047	2108
TRAM1	1608	1784	1619	2013	1661	1802	1940	1903	1865
UBE2L3	1612	1494	1547	2132	1804	1906	1804	2045	1846
GSE1	1656	1657	1826	2098	1744	1760	1843	1825	1772
ALDH9A1	1929	1988	1894	2016	1731	1776	1600	1708	1538
ALDH7A1	2092	2103	1944	1989	1746	1721	1554	1484	1540
SLC37A4	2082	1959	2019	2006	1718	1748	1518	1530	1587
NAA25	1888	1979	1842	2089	1601	1844	1651	1668	1585
RRP7A	1595	1398	1662	2068	1890	1834	1975	1857	1846
CASP2	1927	1824	1943	1964	1716	1700	1680	1760	1609
MFGE8	1849	1766	1979	1998	1799	1947	1549	1537	1699
RCN2	1944	1982	1821	1842	1674	1740	1717	1709	1692
COX5B	1795	1774	1877	2078	1591	1842	1758	1627	1774
MXRA7	1742	1776	1757	2206	1876	1924	1599	1653	1582
NUP43	1851	1883	1725	2124	1641	1566	1838	1731	1754
DYNLL2	1859	1690	1916	2042	1945	1719	1661	1704	1569
DZIP1	1788	1755	1618	2073	1725	1842	1745	1842	1716
PTTG1	1771	1656	1583	2182	1744	2017	1730	1754	1657
PSMD10	1784	1620	1733	1988	1821	1899	1783	1786	1676
TIMM13	1663	1572	1581	1961	1972	1778	1776	1862	1911
NAE1	1678	1740	1645	2044	1752	1739	1861	1826	1783
DPYSL5	1651	1603	1674	2125	1840	1862	1681	1779	1830
TTC19	1952	1919	1956	1872	1651	1702	1599	1615	1774
RSL24D1	1647	1750	1559	2026	1743	1827	1774	1881	1831
SCAMP3	1655	1576	1648	2023	1674	1947	1741	1894	1869
GALNT2	1841	1829	1891	2014	1842	1821	1550	1605	1632
NDUFS1	1898	1724	1759	2127	1736	1718	1640	1756	1654
SP1	2003	1934	2039	1857	1678	1716	1506	1595	1680
PCK2	1863	1763	1932	1968	1761	1711	1699	1679	1628
ATP8B2	1783	1696	1719	2007	1758	1739	1799	1723	1778
RBPJ	2010	2061	1902	1917	1695	1736	1518	1631	1531
KMT2D	1950	2029	2118	1958	1731	1632	1516	1488	1575
DNAJC5	1486	1414	1523	2234	1905	1844	1823	1854	1907
DYNLL1	1507	1407	1471	2136	1823	1937	1937	1892	1878
SEM1	1789	1700	1785	2040	1732	1851	1697	1718	1674
LRP3	1600	1608	1738	1965	1731	1906	1818	1744	1875
EEF1D	1828	1757	1863	1988	1672	1789	1584	1737	1762
ATAD3A	1565	1430	1635	2108	1790	1737	1877	1948	1889
QSOX2	1793	1811	1875	2083	1698	1651	1626	1701	1727
SSNA1	1547	1522	1730	1922	1769	1874	1882	1855	1840
ESYT1	1890	1886	1938	2020	1764	1708	1505	1645	1581
TMEM147	1737	1706	1820	2068	1625	1828	1696	1706	1746
KLF10	1715	1797	1564	1872	1702	1872	1832	1735	1838
PTK2	1698	1657	1688	2089	1761	1728	1753	1753	1796
ACTN1	1637	1443	1696	2059	1878	1848	1763	1847	1747
GSS	1866	1726	1969	1904	1793	1783	1555	1614	1706
METTL9	1846	1813	1857	2068	1751	1668	1658	1626	1627
DNM1L	1835	1882	1803	1824	1663	1723	1682	1736	1764
MOV10	1851	1707	1853	2027	1832	1693	1575	1666	1699
ZFR	1667	1706	1700	2056	1614	1722	1801	1795	1826
TAOK2	1374	1259	1401	1956	1765	1763	2144	2129	2092
MRPL28	1705	1594	1708	2129	1772	1790	1720	1766	1698
FLT4	1733	1589	1702	2010	1894	1698	1752	1774	1717
ATP13A1	1499	1423	1607	2003	1744	1786	1880	2009	1917
MFSD10	1776	1614	1897	1876	1630	1803	1691	1803	1776
CDK4	1860	1758	1855	1987	1660	1841	1696	1622	1580
MIEF1	1637	1654	1742	2025	1712	1758	1814	1789	1725
NARS	1680	1529	1562	1961	1750	1712	1833	1866	1951
RBM15	2090	2110	2142	1783	1557	1538	1564	1553	1506
SNAPC4	1461	1486	1564	1979	1790	1797	1872	1951	1934
XPO7	1886	1970	1873	1922	1775	1661	1530	1634	1570
SELENON	1799	1737	1853	1888	1706	1732	1618	1729	1755
PHF6	1887	2072	1669	1836	1624	1766	1592	1694	1674
ZNF24	1419	1492	1351	1839	1664	1816	1998	2077	2149
MAP4K4	1721	1667	1539	2001	1865	1697	1650	1944	1709
TTL	1677	1582	1677	1987	1682	1755	1787	1828	1808
FLOT2	1680	1676	1739	1972	1778	1695	1663	1770	1807
USP36	1696	1612	1816	2010	1774	1553	1721	1801	1793
POP7	1662	1701	1798	1933	1575	1714	1774	1787	1827
SLC20A1	2026	1853	1786	1920	1656	1585	1608	1631	1704
ZC3H15	1632	1605	1518	1987	1679	1830	1802	1876	1837
RPL13P12	1811	1816	1842	1827	1540	1705	1718	1759	1745
PDCD11	1565	1555	1649	2105	1858	1665	1712	1855	1787
DCTPP1	1609	1529	1666	1876	1708	1856	1688	1984	1824
CTSB	1884	1731	1932	1874	1770	1668	1533	1651	1692
NCAPG	1733	1679	1552	1988	1587	1719	1798	1864	1776
RPA2	1460	1494	1427	2132	1768	1709	1867	1960	1874
GUSB	1786	1757	1875	1984	1619	1623	1688	1636	1690
MED22	1572	1477	1592	2063	1835	1730	1702	1827	1856
PIGT	1801	1703	1889	1921	1666	1680	1731	1663	1600
DHCR7	1809	1777	1761	1938	1727	1694	1605	1649	1692
PGGHG	1751	1706	1813	1934	1674	1722	1678	1604	1754
MYO1C	1667	1632	1733	2010	1725	1749	1646	1707	1749
SCARB1	1680	1613	1749	1943	1768	1779	1685	1733	1667
TP53	1449	1389	1375	2060	1788	1816	1924	1859	1925
TPD52L2	1558	1547	1593	1956	1725	1782	1811	1836	1763
SZRD1	1754	1770	1851	1887	1789	1725	1502	1623	1655
IDH2	2007	1901	2056	1804	1603	1610	1449	1540	1568
DDX23	1429	1603	1576	1954	1846	1690	1757	1837	1832
TMEM132A	1708	1653	1804	1782	1758	1628	1729	1713	1743
RPS7P1	1754	1773	1832	1969	1556	1641	1543	1732	1687
FADS1	1769	1755	1677	1983	1756	1740	1575	1613	1612
GTF3A	1800	1768	1772	1826	1630	1611	1705	1666	1699
CTBP1	1638	1559	1674	2037	1720	1707	1662	1822	1657
PGD	1737	1835	1757	1981	1609	1615	1598	1715	1626
REEP2	1641	1646	1675	1861	1697	1760	1724	1661	1786
UROD	1662	1661	1710	2021	1700	1741	1644	1620	1664
SYNGR1	1536	1634	1748	1912	1705	1912	1676	1599	1697
ANKRD17	1504	1509	1551	1879	1701	1713	1818	1909	1834
RARS	1652	1642	1582	2035	1713	1716	1648	1735	1695
CAPN1	1602	1623	1741	1951	1754	1775	1636	1659	1675
NFATC2IP	1673	1742	1809	2079	1682	1658	1621	1563	1588
IVNS1ABP	1806	1880	1917	1919	1561	1622	1580	1577	1550
FAM129B	1514	1543	1701	1880	1678	1558	1870	1811	1850
NEMP1	1718	1795	1541	1882	1613	1805	1670	1732	1648
LRP5	1825	1846	1861	1947	1630	1671	1509	1527	1568
OCRL	1716	1753	1715	1905	1798	1807	1548	1562	1573
FARSB	1580	1684	1509	1938	1705	1674	1713	1791	1778
TSPYL2	1800	1631	1728	1772	1610	1606	1721	1727	1771
PSMD1	1440	1336	1390	1932	1785	1826	1831	1951	1873
CDCA8	1471	1443	1504	2039	1796	1834	1723	1765	1787
POMP	1528	1407	1492	2019	1727	1973	1751	1722	1742
RBM17	1710	1636	1604	1953	1765	1753	1532	1749	1651
YKT6	1504	1431	1564	1974	1769	1794	1812	1796	1707
ZMYND19	1774	1644	1926	1840	1719	1608	1567	1586	1676
LSM7	1731	1701	1771	1843	1630	1718	1599	1670	1677
HLA-A	1721	1695	1795	1911	1681	1697	1594	1640	1601
SEC11A	1839	1757	1826	2026	1660	1653	1513	1560	1492
SUN2	1738	1777	1692	1830	1754	1713	1560	1608	1648
PRRC1	1957	2040	1849	1863	1533	1620	1456	1471	1530
HPS4	1781	1719	1769	1923	1761	1653	1531	1615	1566
MRPL42	1634	1713	1416	1998	1625	1750	1610	1816	1755
DCP2	1775	1801	1700	1791	1562	1683	1689	1651	1664
UBP1	1657	1772	1743	1885	1576	1651	1624	1738	1667
TMEM161A	1580	1564	1699	1937	1729	1754	1631	1805	1614
SLBP	1724	1694	1633	1982	1611	1716	1647	1697	1601
ACTR3	1564	1632	1531	1843	1798	1720	1679	1778	1749
SART1	1627	1426	1603	1892	1704	1712	1734	1887	1682
FSTL1	1602	1721	1602	2036	1707	1796	1677	1614	1487
IDH3G	1644	1489	1874	1961	1694	1730	1596	1689	1565
SLC19A1	1543	1603	1793	1930	1636	1664	1663	1707	1703
DNAJC7	1554	1532	1611	1987	1676	1747	1647	1767	1707
APMAP	1804	1585	1689	1953	1731	1711	1587	1610	1558
SNX17	1508	1644	1613	1993	1622	1818	1636	1723	1669
PPIE	1590	1582	1676	1919	1663	1688	1615	1800	1691
TIMP1	1557	1641	1643	2009	1688	1794	1614	1605	1673
NENF	1710	1598	1714	1965	1648	1815	1651	1560	1559
MICALL1	1622	1437	1648	1950	1773	1664	1717	1724	1685
PANK3	1712	1804	1601	1850	1609	1771	1591	1648	1631
B4GALNT4	1729	1690	1896	1783	1622	1535	1628	1631	1703
PRPF38B	1519	1514	1444	1893	1736	1664	1820	1866	1760
MPZL1	1614	1576	1580	1920	1732	1741	1693	1657	1703
SNRPF	1781	1528	1478	1989	1732	1783	1659	1642	1621
HSPH1	1104	1072	1015	1922	1670	1740	2190	2257	2243
NUS1	1461	1440	1419	1942	1674	1699	1838	1827	1910
DROSHA	1787	1587	1728	1870	1556	1730	1620	1696	1631
CNIH1	1773	1822	1487	1925	1617	1882	1560	1638	1498
STXBP1	1632	1583	1647	2049	1679	1693	1638	1674	1597
KCNQ2	1646	1580	1735	2026	1628	1759	1545	1632	1641
MSMO1	1826	1947	1723	1732	1571	1725	1620	1579	1461
PFDN2	1644	1579	1615	1900	1686	1736	1566	1766	1689
TICRR	1736	1655	1829	1920	1592	1740	1627	1535	1545
MAD2L2	1814	1651	1678	1972	1608	1664	1570	1565	1653
DNAJA1	1380	1333	1362	2094	1695	1665	1769	1951	1921
COX6B1	1769	1595	1794	1850	1721	1692	1565	1558	1626
MRPL41	1332	1301	1494	1975	1701	1801	1829	1831	1892
KMT2B	1694	1601	1718	1988	1628	1653	1610	1633	1624
TBCB	1803	1670	1788	1946	1634	1610	1569	1554	1573
PKMYT1	1420	1331	1585	1812	1589	1665	1913	1829	1970
ASB6	1582	1454	1534	1858	1553	1709	1733	1912	1764
ATP6V1G1	1383	1575	1298	2090	1700	1824	1663	1785	1778
UBE2I	1694	1627	1566	1973	1624	1638	1655	1651	1656
SMARCA5	1515	1498	1519	1858	1641	1714	1787	1755	1786
DGCR6L	1555	1482	1590	1956	1625	1776	1667	1725	1694
NOB1	1759	1743	1633	1947	1487	1662	1597	1695	1545
HAUS6	1412	1417	1372	1895	1640	1677	1896	1899	1859
SCARB2	1585	1667	1579	1979	1595	1827	1569	1586	1658
RTL8C	1762	1647	1806	1841	1537	1675	1583	1520	1668
BTBD1	1659	1570	1414	1736	1571	1571	1826	1827	1865
RBM33	1459	1498	1433	1916	1651	1665	1773	1813	1830
CRTC2	1456	1519	1524	1841	1698	1718	1726	1796	1756
SFI1	1764	1785	1915	1921	1529	1689	1514	1411	1506
NSA2	1846	1764	1735	1756	1573	1585	1580	1613	1580
LAMA5	1659	1726	1940	1881	1580	1512	1550	1559	1616
FAM136A	1573	1406	1470	2007	1671	1740	1670	1747	1736
USP10	1498	1532	1556	1941	1682	1639	1690	1695	1786
PPM1F	1689	1560	1707	1910	1584	1609	1682	1651	1605
AK4	1465	1426	1512	1860	1490	1692	1802	1824	1908
TOMM34	1710	1613	1790	1849	1540	1651	1626	1612	1577
KXD1	1621	1579	1711	1952	1592	1610	1583	1670	1650
CHPF	1409	1503	1599	1696	1774	1736	1725	1747	1777
SERPINH1	1456	1318	1570	2023	1761	1671	1697	1753	1704
MDN1	1861	1842	1766	1715	1546	1489	1465	1658	1604
UHRF1	1452	1363	1407	2092	1681	1649	1687	1968	1642
CTNND1	1630	1604	1582	1879	1589	1707	1675	1691	1582
KMT2A	1577	1644	1619	1824	1662	1622	1591	1667	1723
DONSON	1636	1691	1645	1984	1544	1693	1549	1611	1576
PPIG	1528	1595	1331	1773	1582	1687	1834	1828	1765
FAM84B	1353	1306	1355	1784	1556	1650	1951	2004	1941
FBXL16	1567	1547	1726	1807	1620	1610	1708	1604	1706
DMKN	1445	1458	1455	2136	1713	1752	1612	1637	1687
UCK2	1581	1418	1607	2025	1693	1668	1670	1624	1607
LARP4B	1405	1471	1428	1998	1624	1657	1756	1758	1787
PROSER1	1487	1540	1584	1828	1619	1649	1696	1685	1796
ISG20L2	1500	1487	1477	2018	1685	1664	1600	1796	1648
TFDP1	1379	1482	1467	1894	1671	1642	1779	1743	1818
ACAT1	1773	1715	1713	1834	1595	1604	1525	1601	1512
PMPCB	1838	1687	1801	1862	1511	1665	1457	1550	1500
MAPRE2	1487	1455	1472	1933	1699	1782	1662	1662	1716
NDC1	1621	1737	1581	1857	1550	1684	1546	1646	1642
GPR107	1667	1540	1575	1938	1614	1646	1642	1637	1595
COX7A2	1873	1690	1696	1866	1556	1595	1499	1469	1608
CC2D1A	1328	1312	1404	1899	1697	1698	1914	1845	1751
RHBDD2	1306	1358	1334	1907	1785	1669	1796	1825	1866
MYCBP2	1662	1593	1639	1796	1495	1598	1590	1680	1782
TNPO3	1656	1606	1613	1871	1654	1688	1598	1592	1551
AMZ2	1642	1607	1601	1895	1679	1739	1552	1552	1554
UQCR10	1582	1470	1638	1996	1585	1807	1607	1527	1606
SBNO2	1624	1616	1823	1845	1568	1548	1527	1718	1546
COX7B	1883	1674	1575	1817	1606	1725	1574	1517	1441
MRPL4	1682	1487	1593	1760	1647	1667	1666	1686	1624
HOXB9	1644	1570	1591	1997	1674	1658	1585	1566	1526
NAMPT	1657	1740	1541	1914	1564	1676	1566	1639	1505
SART3	1670	1526	1689	1863	1625	1650	1527	1622	1630
IDS	1731	1807	1706	1810	1577	1734	1460	1545	1429
ASS1	1927	1883	1915	1714	1541	1477	1425	1510	1405
MTCH2	1775	1585	1642	1913	1583	1676	1509	1615	1498
MIDN	1647	1596	1741	1797	1557	1669	1657	1524	1605
PXDN	1595	1556	1627	1908	1629	1664	1505	1599	1706
SMG7	1448	1493	1492	1927	1651	1661	1655	1766	1685
AP2A2	1417	1464	1631	1802	1657	1638	1659	1734	1775
OSTC	1770	1854	1485	1900	1532	1669	1497	1547	1519
NSD1	1335	1279	1383	1980	1738	1602	1749	1858	1848
MBTPS1	1552	1576	1569	1945	1683	1601	1582	1671	1593
PSMB6	1552	1455	1566	2009	1676	1629	1618	1605	1661
FUBP3	1405	1378	1376	1955	1620	1719	1722	1838	1753
EP400	1562	1696	1658	1955	1524	1547	1545	1621	1641
VMA21	1603	1607	1464	1861	1639	1730	1595	1635	1614
SRSF6	1424	1579	1463	1801	1611	1658	1737	1732	1739
GBF1	1354	1311	1429	1851	1725	1567	1830	1818	1848
ECI1	1650	1658	1741	1749	1646	1702	1437	1573	1572
SSU72	1466	1448	1388	1953	1633	1838	1668	1709	1624
MGRN1	1572	1550	1670	1814	1652	1592	1594	1676	1594
RPL7P9	1787	1691	1619	1859	1518	1688	1424	1627	1500
CCDC14	1754	1757	1621	1827	1491	1722	1478	1500	1549
IREB2	1613	1739	1565	1878	1572	1634	1601	1626	1470
ARPP19	1591	1631	1534	1859	1584	1793	1557	1565	1582
TOP1MT	1606	1636	1722	1939	1641	1592	1478	1587	1485
PRKAR2A	1442	1496	1446	1803	1718	1650	1737	1677	1707
AKAP8L	1434	1409	1453	1988	1635	1640	1609	1781	1726
AKAP1	1781	1712	1699	1786	1624	1644	1471	1501	1454
CCDC47	1495	1395	1378	1848	1597	1601	1809	1854	1686
MAVS	1830	1734	1969	2154	1521	1452	1374	1284	1335
FAM53C	1558	1567	1675	1711	1619	1555	1576	1656	1732
OAZ2	1590	1487	1560	1906	1640	1630	1559	1758	1516
KIF20A	1548	1526	1528	1992	1734	1842	1527	1474	1471
BOD1	1516	1453	1575	1938	1563	1589	1700	1642	1662
COMT	1534	1526	1571	1894	1425	1758	1729	1590	1609
PHPT1	1664	1636	1717	1815	1473	1672	1597	1516	1542
RBM28	1597	1739	1672	1841	1582	1554	1517	1523	1602
TUBGCP6	1640	1566	1592	1884	1618	1574	1553	1566	1632
MED25	1601	1614	1790	1723	1541	1538	1569	1561	1687
DARS2	1643	1598	1558	1980	1682	1717	1437	1483	1524
TFG	1466	1629	1560	1836	1616	1649	1592	1671	1591
PRPS2	1602	1596	1613	1870	1594	1710	1490	1594	1538
VARS2	1808	1719	1883	1753	1566	1538	1406	1419	1509
COPS3	1484	1462	1531	1924	1677	1575	1604	1710	1629
ERGIC1	1629	1573	1696	1861	1576	1582	1540	1529	1602
NOTCH2	1681	1690	1730	1670	1589	1618	1455	1588	1566
E4F1	1568	1463	1702	1752	1658	1570	1580	1608	1685
POLA1	1730	1647	1640	1777	1547	1523	1582	1610	1518
FAM122B	1651	1678	1544	1906	1551	1667	1523	1524	1526
CHMP4B	1360	1355	1427	1885	1716	1645	1750	1774	1649
PPP1R9B	1459	1464	1623	1884	1654	1633	1482	1667	1694
QSOX1	1598	1566	1757	1838	1580	1703	1436	1653	1424
CNOT3	1391	1404	1589	1930	1516	1649	1687	1711	1669
PHF8	1691	1687	1696	1696	1512	1542	1511	1602	1599
METTL17	1650	1660	1769	1814	1579	1562	1401	1561	1540
ARAP1	1699	1710	1734	1921	1639	1583	1344	1505	1397
PRPF39	1643	1693	1483	1785	1479	1620	1628	1659	1540
ARF4	1606	1637	1626	1793	1462	1660	1546	1654	1544
ELOVL5	1681	1591	1606	1834	1558	1602	1537	1604	1514
ACBD3	1668	1615	1480	1757	1500	1502	1694	1707	1603
MAP1LC3B	1577	1531	1443	1840	1542	1691	1592	1657	1637
7-Sep	1508	1515	1382	1839	1634	1634	1731	1683	1580
WAC	1329	1438	1285	1761	1573	1634	1795	1880	1808
KIF23	1580	1605	1447	1952	1613	1796	1540	1491	1477
DCXR	1522	1495	1678	1786	1620	1667	1567	1572	1580
GTF3C4	1328	1318	1338	1850	1598	1631	1793	1848	1782
TRMT2A	1428	1404	1514	1894	1570	1622	1678	1653	1722
CNTROB	1642	1582	1594	1880	1713	1484	1494	1497	1598
VPS35	1497	1489	1430	1931	1604	1759	1588	1586	1590
CACNA1H	1565	1534	1791	1833	1604	1551	1436	1605	1553
UBTF	1308	1343	1314	1863	1645	1728	1793	1747	1731
USP19	1619	1498	1648	1713	1585	1595	1576	1606	1621
SRF	1616	1650	1640	1693	1559	1543	1611	1547	1599
LAMP1	1471	1394	1523	1874	1703	1634	1543	1635	1681
ADD2	1657	1728	1644	1804	1583	1615	1469	1536	1416
ANKS6	1453	1322	1490	1854	1651	1633	1613	1732	1696
LTBP3	1513	1497	1556	1796	1620	1527	1580	1686	1669
SMARCC2	1782	1671	1716	1853	1577	1411	1458	1498	1478
SMAD5	1710	1658	1553	1694	1462	1528	1610	1525	1700
BCKDK	1470	1630	1660	1759	1628	1647	1554	1571	1509
DUSP1	1684	1725	1714	1572	1536	1550	1552	1539	1555
GGT7	1569	1463	1496	1785	1531	1558	1624	1766	1609
ANKRD13B	1593	1646	1778	1835	1489	1626	1407	1462	1561
PREB	1455	1459	1481	1794	1589	1598	1634	1743	1625
PERP	1457	1476	1328	1900	1794	1791	1592	1508	1531
CLK3	1584	1457	1695	1866	1554	1575	1573	1539	1534
MLST8	1570	1553	1856	1693	1529	1612	1440	1542	1578
SNHG6	1652	1490	1619	1838	1609	1607	1512	1549	1479
PSMC5	1409	1435	1467	1789	1602	1605	1677	1727	1639
SETD1A	1384	1337	1359	1825	1622	1553	1743	1804	1719
CSK	1241	1257	1353	1875	1687	1761	1692	1720	1759
PDLIM7	1461	1352	1538	1940	1551	1648	1574	1638	1624
HMGXB3	1505	1487	1552	1781	1593	1605	1631	1599	1565
MRPS15	1554	1513	1573	1858	1516	1604	1605	1567	1527
KLF6	1609	1565	1534	1749	1582	1688	1516	1480	1583
MED28	1798	1743	1794	1954	1408	1514	1350	1340	1393
NAA15	1372	1408	1256	1816	1460	1731	1760	1732	1759
6-Sep	1704	1549	1627	1800	1550	1520	1463	1553	1524
AZIN1	1575	1701	1514	1692	1501	1481	1609	1574	1642
SSBP4	1561	1504	1591	1710	1549	1674	1553	1509	1638
NUP153	1627	1468	1473	1841	1593	1643	1600	1582	1455
RIOK3	1377	1483	1288	1924	1527	1745	1570	1687	1673
MAPKAP1	1433	1460	1486	1898	1730	1670	1545	1455	1595
IGF1R	1655	1679	1672	1756	1596	1497	1409	1511	1496
MAPKAPK2	1490	1422	1626	1786	1562	1509	1665	1619	1584
PKN3	1565	1469	1562	1763	1521	1616	1556	1611	1600
MCMBP	1543	1460	1478	1884	1548	1588	1608	1562	1587
AGRN	1584	1602	1818	1696	1579	1499	1434	1472	1573
PRPF4B	1527	1616	1546	1752	1482	1606	1508	1581	1636
KMT2C	1747	1811	1691	1607	1461	1445	1420	1511	1552
TP53I11	1443	1470	1537	1901	1599	1621	1526	1568	1579
CYFIP1	1702	1829	1704	1689	1492	1450	1406	1529	1435
NAA10	1501	1488	1615	1945	1536	1459	1470	1639	1571
CKAP4	1469	1486	1421	1852	1599	1615	1633	1533	1609
TOP1	1228	1245	1170	1901	1642	1656	1788	1905	1681
RBM6	1545	1424	1523	1862	1532	1604	1509	1643	1559
TCEA1	1617	1709	1675	1766	1579	1792	1372	1394	1297
GATA2	1435	1529	1536	1758	1567	1518	1628	1587	1636
ARRDC4	1799	1847	1795	1715	1481	1483	1348	1440	1270
PRPF6	1268	1272	1346	1926	1663	1607	1637	1773	1681
DVL3	1443	1387	1415	1808	1629	1542	1565	1678	1703
DIP2A	1706	1702	1885	1634	1513	1402	1389	1405	1530
MTHFD1L	1661	1591	1592	1756	1506	1459	1516	1554	1526
KIFC1	1320	1290	1405	1897	1668	1680	1646	1584	1665
UNC119B	1632	1663	1684	1716	1516	1610	1406	1481	1446
UBE2T	1540	1501	1442	1850	1621	1583	1557	1525	1525
SPPL2B	1469	1420	1550	1749	1567	1657	1578	1511	1643
C6orf62	1304	1315	1281	1879	1571	1625	1759	1743	1666
AGBL5	1650	1801	1724	1798	1585	1486	1336	1394	1364
UBE2A	1519	1431	1466	1845	1540	1649	1533	1610	1535
RNH1	1459	1440	1544	1811	1631	1602	1497	1610	1530
INO80E	1418	1298	1499	1765	1580	1674	1530	1678	1655
DRAP1	1637	1501	1602	1736	1547	1515	1466	1569	1519
AGPAT2	1339	1291	1524	1717	1683	1653	1579	1599	1706
EGFL7	1438	1508	1643	1757	1497	1543	1554	1606	1537
SOD2	1707	1744	1691	1723	1443	1492	1437	1447	1393
DHX40	1623	1684	1640	1709	1476	1622	1400	1438	1485
SEPHS2	1039	1057	1106	1886	1727	1782	1756	1898	1821
TMEM59	1539	1579	1512	1724	1524	1613	1473	1576	1519
WIPI2	1567	1453	1478	1791	1574	1559	1548	1535	1553
NOM1	1435	1398	1458	1731	1516	1511	1701	1737	1568
PPAT	1580	1731	1490	1669	1534	1607	1428	1525	1487
TGFB1	1592	1470	1661	1748	1553	1510	1419	1605	1486
FLYWCH1	1382	1398	1519	1743	1603	1514	1570	1608	1705
CPSF6	1484	1502	1419	1786	1483	1530	1597	1602	1638
RIF1	1611	1718	1449	1712	1383	1472	1531	1578	1576
TARS2	1615	1556	1700	1718	1584	1567	1430	1402	1452
CST3	1360	1320	1440	1862	1580	1696	1641	1528	1594
DLD	1506	1562	1396	1813	1483	1572	1560	1564	1564
CPNE1	1587	1482	1626	1721	1422	1547	1525	1538	1571
LGALS3BP	1487	1375	1511	1753	1537	1639	1549	1547	1620
SLC2A4RG	1366	1427	1572	1803	1542	1547	1535	1624	1599
XAB2	1535	1482	1634	1766	1422	1507	1541	1586	1530
DPM2	1514	1461	1523	1807	1488	1654	1534	1524	1496
TIMM17B	1557	1471	1642	1720	1561	1508	1465	1479	1594
MRPS25	1494	1616	1529	1891	1574	1532	1359	1522	1473
CNN2	1372	1375	1450	1870	1580	1618	1599	1596	1518
RNF44	1589	1509	1822	1681	1485	1517	1414	1449	1511
SPCS3	1552	1704	1396	1720	1451	1647	1474	1608	1423
CDK2	1680	1641	1701	1668	1523	1556	1429	1426	1351
NUP133	1625	1682	1565	1738	1392	1499	1460	1527	1486
ATP5MPL	1551	1552	1581	1897	1517	1617	1407	1415	1428
NET1	1383	1505	1413	1694	1605	1593	1638	1574	1543
ARIH1	1484	1553	1396	1822	1494	1558	1511	1578	1551
HEXB	1628	1505	1486	1748	1418	1536	1539	1561	1518
NUB1	1399	1431	1348	1811	1639	1584	1638	1593	1493
POM121C	1308	1376	1410	1803	1505	1530	1664	1671	1648
TM9SF2	1586	1604	1529	1771	1497	1588	1370	1520	1442
DYNLRB1	1491	1432	1417	1817	1596	1579	1499	1592	1484
C19orf53	1567	1428	1622	1822	1517	1539	1453	1509	1441
BRWD1	1757	1678	1671	1665	1429	1565	1377	1327	1426
RABEP1	1249	1217	1266	1914	1654	1622	1626	1631	1694
CAP1	1542	1467	1495	1761	1517	1524	1508	1534	1523
RFC5	1416	1414	1445	1819	1516	1566	1511	1648	1529
UAP1	1574	1542	1626	1774	1477	1476	1449	1526	1418
ACTR1B	1585	1615	1654	1713	1557	1447	1401	1452	1426
NABP2	1458	1329	1484	1844	1619	1568	1500	1508	1535
PITPNB	1328	1509	1308	1707	1552	1571	1685	1597	1584
TNIP1	1549	1517	1677	1778	1500	1552	1427	1461	1379
MYSM1	1450	1605	1377	1652	1428	1582	1532	1591	1622
NECTIN2	1432	1382	1531	1633	1439	1554	1548	1676	1643
GADD45B	1634	1599	1582	1572	1318	1340	1579	1521	1676
DAZAP2	1341	1487	1343	1898	1516	1666	1457	1558	1548
NOP14	1407	1326	1427	1758	1456	1452	1571	1741	1659
MCCC2	1593	1525	1547	1743	1456	1608	1405	1486	1432
TRIO	1756	1599	1714	1625	1469	1411	1334	1434	1451
[truncated: 56,736 more rows]
