# Supplementary material for: Identification of disulfidptosis-related subtypes, characterization of tumor microenvironment infiltration, and development of a prognosis model in breast cancer
Source: Front Immunol. 2023 Nov 15;14:1198826. doi: 10.3389/fimmu.2023.1198826 (PMC10684933; doi:10.3389/fimmu.2023.1198826)
Supplement: Supplementary file 1 [file DataSheet_1.zip › Rawcounts_shTMEM45A.txt]

gene_name	shTMEM45A2_1	shTMEM45A2_2	shTMEM45A2_3	shTMEM45A4_1	shTMEM45A4_2	shTMEM45A4_3
RPS2	125744	118768	120182	132054	119257	109210
RPL8	115099	107948	117748	125383	123430	118443
MT-CO1	102226	105191	98155	103373	96873	88664
RPL13	95353	83888	100404	97746	96038	86013
RPL35	83875	80258	88262	81808	86198	85703
RPL3	79055	79139	78835	89199	85822	80667
MT-RNR2	75942	86385	77019	75321	75034	75158
RPS8	75861	83727	75589	78122	76228	71793
EEF1A1	69231	78369	67339	87734	78810	76210
RPS4X	73603	76828	72702	78897	75731	69896
RPS3	69791	70953	73164	84716	78304	70009
RPL7A	73266	74688	69967	80018	74683	70344
MT-CO2	76651	83761	79163	65741	63899	65883
RPS19	73326	73079	75283	74070	72608	63353
RPL13A	68110	66964	70273	76506	75624	70890
RPS18	61268	63457	64974	66138	65011	63955
RACK1	60828	62189	61276	65393	61643	58699
RPLP0	62346	62447	63645	65043	62126	52721
RPS15	63380	62058	61671	59990	58268	51997
MT-CO3	63750	68576	62745	54850	53493	52924
RPS9	56805	51383	58894	58465	58337	52750
RPLP1	53191	50216	59059	56182	54444	52844
MT-ND1	57953	61833	56236	46586	47244	48704
RPL27A	51072	55692	54133	54217	52954	50462
RPL10	51076	55091	51669	56015	51756	48082
RPL18	53628	50012	54377	55342	53209	44330
RPS11	52087	54442	53776	53405	51548	45456
RPSA	52806	48236	52424	55279	53086	45913
RPL37A	48995	56308	50184	51027	50183	47952
RPS6	48517	50826	48402	49578	50282	48525
RPL4	45315	50499	48694	51582	50382	49446
RPL6	49996	48943	48266	50763	49985	45104
RPS14	46212	50114	48607	49584	48343	45646
RPL12	46263	50174	47900	48727	46179	43997
RPL41	48085	50262	47297	52089	45710	37587
EEF2	42096	42429	41362	53173	48470	53119
RPL18A	48852	43808	47244	47341	47322	41600
RPL27	44278	47430	45902	46230	45416	44042
ENO1	46168	40366	44900	48720	44867	43886
RPLP2	44663	45908	47890	45210	43795	40492
RPL32	44800	47806	46299	44362	43491	40908
RPL5	41438	51740	43540	42002	42999	41748
RPL29	45501	41094	42760	45677	43280	37315
CKB	43278	36499	43319	46975	44803	40539
RPS24	40174	47039	41215	41152	41256	39328
RPL39	38099	44459	42932	42065	42059	40331
MT-ND4	45996	42624	39385	38688	37965	41068
MT-RNR1	39021	45174	39285	36397	36632	33958
RPL36	37908	36462	41747	38959	37740	34909
RPS16	35694	38053	37943	39833	38583	35565
ACTG1	35263	37975	37092	41006	37080	34821
PPIA	36493	38803	36140	36998	36775	34831
RPS3A	34317	37843	36818	38991	37201	32515
RPL31	35199	34302	35005	36799	36628	33581
RPL24	32822	34401	33441	35502	33963	32256
RPL28	33847	32457	36509	33605	33599	31135
RPL19	32755	35984	32573	32533	31789	29916
RPL15	30387	34326	30734	32529	31196	30182
RPS12	29452	30991	31381	34144	32191	29843
MT-ND2	35155	33610	33391	28789	27880	28733
RPS27A	31641	34049	31398	30178	29814	28808
RPL9	29997	31713	30046	32042	30663	30305
RPL7	28048	30669	29429	32718	31560	29282
RPL10A	28619	32123	28750	29844	28787	28951
RPL11	27403	28661	29389	29325	29999	32180
RPS5	29073	27085	29878	30723	30665	28840
RPL38	25232	30112	30877	28766	29259	29183
ACTB	28639	33037	28900	30556	26843	25111
TMSB10	27991	29116	31109	28729	29501	25172
YBX1	27675	29624	27408	29772	28069	27861
ATF4	26953	31103	28974	28482	26719	26016
RPL21	26115	29533	28372	27465	27148	26560
TPI1	26449	28770	28221	27975	26966	25629
HNRNPA1	24596	26759	23682	31394	28939	28470
GAPDH	28957	24216	23399	31804	28447	26730
MT-ATP6	30093	27743	28261	24105	24400	26403
RPS27	24443	24413	25669	25333	25974	25140
RPL35A	22318	25921	25571	24710	23988	25899
RPS7	24128	26409	23426	24676	24576	23665
RPL37	22497	26478	24042	23402	24124	25473
NPM1	22867	24711	22232	24899	23939	23389
RPS28P7	24588	25363	25111	26922	23419	15319
UBA52	23438	22125	23791	23840	24388	22770
RPL34	21333	25906	22565	24024	23245	21285
MT-CYB	26772	26964	24658	19110	19600	21036
RPS21	22027	23278	24710	23208	23305	21219
RPL23	21674	26094	21481	23227	22512	21120
TUBB	21674	22413	22904	23494	22378	21293
EIF5A	21458	23115	23814	22307	20794	20678
OAZ1	22999	22759	22701	23513	21127	18926
RPS25	21167	23480	21478	22799	21654	20918
RPS13	20338	24784	19778	21566	20687	20380
RPS20	20989	22046	21883	21360	20167	19160
LDHA	20215	21779	19274	21727	20489	19753
RPL14	19547	21978	19340	21541	19919	20033
SNRNP70	18854	17494	21547	22406	20893	19590
RPS2P5	20215	14897	18008	22633	21784	22804
PKM	20347	19629	19796	20714	19246	17249
GSTP1	20817	18333	21101	20141	19558	16560
MT-ND3	21026	20257	20967	17490	17789	18303
BSG	18811	16796	19501	21328	19316	18137
RPS29	16309	20470	19758	17428	18937	19435
PFN1	18968	16697	19264	19160	18133	16945
HSP90B1	16473	19203	17241	19135	18068	17294
FBL	17184	17641	17859	19395	18120	17040
HSPA5	16496	18449	17271	19366	17812	16918
TPT1	17081	18681	17649	17736	16543	15732
NCL	16664	17028	16212	18567	17344	17141
COX4I1	16883	17202	17331	17561	16750	16481
HSP90AB1	15344	15105	15376	19732	17979	17152
FAU	16812	17198	17104	16674	16315	15999
UBC	16103	15649	16578	16754	16972	17577
NACA	16475	18522	16232	16338	16161	15354
UBE2S	17093	15472	17145	18114	16469	14542
AC116533.1	14961	19185	16110	15934	16385	15671
HSP90AA1	16825	18030	16556	15301	15818	14359
SLC25A6	15444	14534	15463	17437	16674	16097
PTMA	14229	16249	13728	19048	16381	15559
HNRNPA2B1	14389	16317	14816	16565	15836	16052
RPL23A	15152	17415	14889	16881	15501	13116
TXN	14863	16008	15400	15878	15174	15169
SERBP1	14394	15294	14132	16186	15534	14886
CALR	14660	16060	14424	15884	14462	14643
SOD1	15067	15543	14537	15570	14807	14245
GPX4	16126	14083	15324	15825	15121	12932
YWHAE	14886	14835	13926	15134	13617	12619
CCT3	13929	14071	14441	14460	14203	13607
RANBP1	13712	15300	14323	13966	13703	13363
SNRPD2	13468	14207	14117	13872	14025	13405
BTF3	12972	14632	13139	14663	13859	12874
FTL	14228	13908	14039	14262	13176	11906
MT-ND5	15667	14510	12946	12606	12356	12755
RPS15A	12253	15207	13642	13455	13352	12719
NDRG1	11254	11931	11769	15376	15175	14866
JUN	9932	10009	9680	17177	15638	16461
EEF1B2	12467	14286	13029	13281	13015	12609
HSPA8	12996	14496	13252	13486	12194	11564
CCT7	12724	12501	13136	13819	13061	12626
GNAS	13292	12907	12530	13740	12840	12311
SLC25A5	11773	13382	12451	13824	12961	12382
MYL6	13092	13075	13474	13089	12262	11581
XRCC6	12873	13305	12466	13689	12506	11363
ATP5F1B	12278	12906	12207	13603	12510	12466
CFL1	12362	11921	13316	13721	12496	11758
RPS26	13011	13849	12859	12935	12256	10633
MCM7	12681	12206	12925	13056	12574	11899
EDF1	12613	12742	13706	12164	12521	11558
TRIM28	12906	11608	12474	13544	12028	10862
PABPC1	11240	13249	11343	13327	12138	11283
PGK1	12389	10804	11360	12753	12232	12794
RPS28	11512	10408	12759	12152	12744	12453
COX7C	11445	12124	12063	11987	12323	11944
SNRPB	12648	10853	12452	12818	11317	10539
NOP56	11837	13395	11668	11346	10966	10536
TUBB4B	12766	11891	11408	12420	11088	9981
ARF1	11374	11182	10585	12464	11594	11309
TAGLN2	11310	10476	11141	12931	11090	10762
PHGDH	11960	10973	11240	11849	10740	10549
EIF3I	11663	11484	11385	11765	10836	10128
RPL3P4	10320	12530	11420	10465	11053	11378
H2AFZ	11669	11954	11119	11649	10764	9920
SET	10193	12367	10688	11509	11164	10942
EIF1	10760	12043	11321	11170	10878	10507
HNRNPC	10530	10745	10449	12376	11322	11094
RAN	10768	11369	10339	11131	10632	11001
NDUFS5	9997	11078	11040	11015	11017	10900
GPI	10893	10344	11138	11028	10789	10108
VIM	9738	11041	10088	11315	11082	10403
HSPD1	10463	11380	9774	10831	10436	10511
H1FX	10584	8961	10816	12099	10984	9466
SNHG5	9820	10491	10674	10807	10437	9943
EIF3B	10641	9471	10577	11380	10256	9401
NUCKS1	9884	12028	10572	10176	10070	8738
NOP53	10306	8347	10390	11169	10732	9359
MDH2	9583	9832	9859	10884	10066	9657
UQCRH	9743	10350	9984	10133	9697	9677
MT-ND6	12574	10773	10309	8296	8353	7911
AC024293.1	8436	11691	10529	9140	8992	9026
NDUFB10	9652	10256	10240	9672	9408	8420
HDGF	8860	9180	9424	10921	9659	9486
BCAP31	9721	9389	9761	10210	9477	8947
MDK	9733	9295	9842	10083	9338	8334
FUS	9196	9224	10034	9266	9250	9437
CDC37	9220	8644	9380	10343	9564	8778
HMGN1	8754	10227	9528	9123	8973	9173
SNRPD3	8792	10230	9565	9293	8535	9224
BEX3	9093	9213	9079	9670	9171	9376
ANP32B	8632	10285	8860	9682	9460	8424
EIF5B	9940	11541	9805	8338	8680	6888
MYBL2	9678	9060	10351	9301	8813	7957
LSM4	9054	9213	9022	10032	9201	8351
EWSR1	8625	9514	8840	9913	9197	8715
PSMB4	9141	9417	9060	9564	9179	8309
CHCHD2	8638	9418	8927	9744	9207	8736
EIF3D	8855	9150	8878	9864	9132	8405
ATP5IF1	8724	8383	9688	8776	9109	8885
CDKN2A	9204	7670	8170	10247	9385	8761
NAP1L1	8103	9422	8653	9277	9154	8811
FLNA	9411	7361	9318	10023	9277	8027
SSR4	9656	8708	9280	9055	8753	7669
RPL30	8601	9262	8162	9795	9061	8113
HLA-C	9121	8214	8535	9638	8759	8273
UBA1	9021	8252	9038	9235	8624	8216
HNRNPK	8108	9129	8433	8878	8969	8799
TUFM	8841	8376	8882	9324	8691	8162
EEF1A2	9184	7889	8660	9613	8907	7947
PTMS	8703	8704	9248	9024	8681	7740
SFPQ	8870	9679	8777	8552	7944	7997
ELOB	9181	8872	9062	8795	8315	7265
MARCKSL1	8256	8652	8373	9308	8508	8019
RPS23	7495	7384	8106	8478	9463	10184
FAM50A	9332	8560	8976	8266	7992	7292
JPT1	8135	8594	8728	8566	8263	7829
RABL6	8467	7435	8970	9010	8562	7623
PRDX6	8060	8621	8242	8845	8085	8199
ZNF703	8058	7042	8283	9327	9176	7692
APRT	8847	8152	8546	8365	8378	7153
MRPS34	8587	7611	8645	8737	8288	7378
PRKCSH	8508	7641	7883	9040	8684	7337
NDUFB9	8043	8941	8683	8297	7930	7134
PRDX5	7960	7186	8868	8596	8657	7742
FKBP8	8520	7248	8105	9091	8619	7295
UQCRB	7207	9096	7828	8365	8157	8085
TRIR	8470	8098	8559	7978	7958	7596
CCT8	7434	8776	7974	8328	8068	7945
NONO	7819	7913	7402	9145	8049	8125
CD63	7441	8705	8111	8203	7867	7761
MZT2A	8280	6228	8778	8529	8308	7505
HNRNPA3	7339	8263	7373	8578	8185	7826
H3F3B	7294	8393	7667	8174	7635	8027
RHOA	7205	8078	7725	8296	8111	7757
NDUFB11	8122	7891	8358	7751	7748	7293
CSDE1	7078	8503	7773	8278	7745	7603
HNRNPU	7591	8591	8007	7709	7486	7582
RPL36AL	7533	8483	7783	7514	7540	7960
GLO1	7311	8572	7530	8255	7676	7144
GUK1	8258	7237	8289	8237	7818	6552
MRPL37	7887	7919	7565	8060	7690	7227
ILF3	7623	7485	7327	8338	7908	7535
BIRC5	7475	7858	8052	8009	7555	7131
PSMB7	7503	8172	8202	7566	7546	7084
MRFAP1	7223	7803	7581	8001	7610	7721
PSMB1	7696	8247	7673	7902	7484	6879
SCD	6889	7820	7095	8429	7829	7793
HSPB1	8368	7029	8002	8063	7574	6780
HSPA1B	7339	7254	7497	8505	7748	7138
ILF2	7259	7880	7662	7854	7663	7138
CDT1	7114	6432	7241	8870	8198	7245
CD81	7690	7127	8108	7932	7654	6554
CYBA	8182	6541	8375	7626	7637	6684
ENSA	7401	8035	7571	7518	7306	7155
SLC25A1	7743	6737	7008	8414	7742	7232
PTGES3	6903	7796	7407	8090	7442	7214
SLC3A2	8087	7376	7799	7960	6959	6568
SERF2	8302	7564	8153	7698	7244	5596
PA2G4	7572	7793	7572	8167	7005	6392
HMGB1	6822	8039	6984	7948	7323	7368
NDUFV1	7434	6835	7732	7865	7661	6914
PTBP1	6970	7479	7197	7922	7355	7473
PSMA7	7247	7662	7486	7716	7170	6923
PSMB2	7459	8020	7494	7549	7029	6502
SLC25A3	6797	7177	7494	8338	7121	7059
PSMD4	7578	7357	7187	7596	7406	6830
MRPL41	8105	6336	7684	7427	7339	6781
CANX	6996	7449	6901	7533	7179	7130
EIF3G	8337	7133	7118	7438	6954	5969
PHB2	7445	7136	7175	7687	6945	6492
ATP5F1E	6982	7771	7372	6816	6788	7051
HNRNPM	7113	6978	7097	7781	6991	6797
LUC7L3	8525	8447	7502	5741	6656	5354
RNPS1	6902	7050	6570	7838	7121	6733
HDLBP	7143	6794	6790	7912	7051	6460
C1QBP	6651	7612	6270	7692	7027	6860
STIP1	6822	7242	7242	7473	6726	6556
EIF4EBP1	7856	7099	7447	6888	6752	5953
AP2S1	7627	6742	7576	7294	6723	5935
HMGA1	6545	6671	7048	7775	7180	6599
UBE2M	6849	6758	7468	7607	6703	6390
SRSF3	6992	7884	6910	7121	6551	6240
RPL22L1	6211	7107	7005	7335	7269	6612
UQCRQ	6902	7619	7133	7052	7287	5515
HMGN2	6645	7245	6730	8161	6871	5811
AC008038.1	6710	6755	6596	8152	7256	5979
UBL5	7230	6204	7030	7213	7122	6408
PKN1	6972	6781	7219	7174	6904	5949
WDR34	7280	6700	7371	7032	6707	5839
YARS	7294	7389	7388	6880	6097	5864
ATP5MC2	6468	6184	7095	7176	6831	6925
COX6C	6246	7691	7048	6589	6607	6287
JUND	5877	5602	5703	8793	7353	6890
SNRPE	6140	7058	6903	6816	6719	6567
PSAP	6318	6096	6799	7379	6802	6759
GAS5	6425	6787	6661	7156	6647	6289
COX5B	6408	7110	6727	6573	6785	6247
CYC1	6627	5925	6521	7245	7023	6349
IMPDH2	6631	6534	6582	7035	6727	6132
AK2	6797	6846	6419	6404	6657	6335
RPN1	6232	7012	6367	7195	6274	6324
RUVBL2	6848	6066	6445	6831	6786	6355
ROMO1	6398	5842	7585	6295	6610	6486
HNRNPD	6336	6768	6424	6737	6606	6292
H1F0	5827	6342	6042	7042	6551	7211
CALM3	6158	5754	5916	7232	6785	6913
TCOF1	7123	7608	6780	5598	6182	5212
STOML2	6608	6369	6679	6591	6455	5670
TMBIM6	6439	6910	6270	6503	6357	5891
PES1	6698	6652	6558	6488	6202	5577
P4HB	6821	6283	6141	7134	6222	5501
ATP5MC3	5922	6219	6364	6750	6278	6447
EIF3K	6466	6744	6500	6414	6319	5472
CNBP	6168	6616	6241	6200	6165	6424
IRAK1	6698	6269	6235	6752	6013	5823
TMUB1	6926	5901	6477	6767	6549	5036
NENF	6414	6607	6602	6124	6180	5703
PAICS	6027	6466	6066	6688	6228	6147
CCDC124	6881	5885	6581	6529	6348	5369
COX6B1	5997	6893	6644	6255	6253	5506
PTP4A2	6199	7416	6613	5921	5881	5483
TOMM20	5832	6209	5993	6901	6422	6154
RANGAP1	6182	5618	6807	6886	6109	5781
ST13	5789	6569	5931	6740	6310	5894
NDUFA1	5937	6518	6270	6261	5943	6261
KPNA2	6182	6393	6096	6483	6084	5814
PPP1R14B	6397	6086	6652	6238	6080	5597
FKBP4	6004	5876	6105	6724	6439	5894
MAP2K2	6540	5709	6722	6475	6127	5131
PSMA4	6000	6889	6423	6182	5818	5390
CSNK1E	6076	6011	5922	6608	6350	5726
HINT1	5807	6082	6353	6587	5951	5842
RBMX	5617	6564	6002	6279	6265	5889
HDGFL2	5556	5584	5846	6792	6722	6075
DAZAP1	6037	5393	6469	6616	6197	5849
SEM1	5565	6326	6286	6061	6109	6130
GPX1	6625	5507	6581	6453	5952	5281
PRMT1	6186	5966	5976	6498	5888	5835
NDUFS8	6736	6231	6490	5986	5919	4932
FKBP1A	5594	6721	6052	6524	5794	5567
ATP5F1D	6934	5539	6654	6268	5936	4862
PPM1G	6015	5586	6204	6305	5903	5988
PRDX4	6005	6316	6319	6057	5742	5394
PGAM1	5757	6072	5583	6943	6044	5219
TALDO1	6215	6194	5806	6209	5897	5275
SUMO2	5657	6438	5756	6047	5950	5626
ATP5F1A	5877	5733	5724	6206	5908	5969
RPL26	4919	8107	6006	5141	5739	5415
RSL1D1	5824	5997	5972	6128	5946	5440
S100A10	5575	6178	5794	5953	5866	5927
PRPF19	5693	5801	6486	6391	5461	5453
GADD45GIP1	6358	6034	6644	6019	5706	4495
SLC1A5	6089	6171	6198	6074	5498	5167
ALYREF	5897	5917	6236	6201	5493	5362
PARP1	5370	5848	5772	6443	5939	5702
PUF60	6197	5630	6018	5906	5929	5371
PPP4C	6406	5433	5822	6300	5918	5105
RPL18AP3	6543	5313	6217	6271	6080	4511
PEBP1	5315	6238	5677	6365	5559	5781
LMAN2	6064	5729	6231	6185	5721	4987
EIF2S2	5943	6487	6016	5923	5374	5018
MORF4L2	5011	6186	5387	6118	5890	6132
ATP1A1	5673	5795	5720	6346	5747	5437
SF3B2	5607	5922	5285	6421	5748	5697
NASP	5797	5947	5723	6143	5800	5230
TCP1	5679	5708	5473	6460	5566	5734
C19orf48	5693	5434	6057	6322	5910	5137
PDIA3	5135	6326	5784	6015	5619	5661
KHSRP	5667	5367	5645	6614	5740	5503
PRDX1	5739	5970	5132	6249	5670	5754
TSPO	6094	5030	6238	6114	5796	5230
NME4	5825	5415	6025	5907	5761	5552
RBM3	5538	6504	5827	5824	5598	5172
HNRNPAB	5566	5612	5460	6406	5618	5762
POLR2F	5797	5736	6176	5531	5843	5266
SSRP1	5457	6193	5478	5887	5538	5789
TKT	5059	5155	5366	6783	5950	6001
DNPH1	5485	4645	6066	6002	6050	5762
YWHAZ	5334	6162	5538	5679	5709	5551
TACC3	5803	5744	5901	5932	5433	4994
NUTF2	5566	5974	5735	5799	5608	5050
CIRBP	5395	5196	5802	6212	5708	5317
SLC25A39	5681	5312	5545	6183	5709	5181
PPP2R1A	5866	5313	5964	6164	5367	4880
SRRM2	4737	4908	5523	6481	5763	5987
MZT2B	5846	4548	6459	6191	5788	4558
BRD2	4849	4834	4852	6548	5927	6373
PDIA4	5519	5521	5345	5997	5431	5509
SNRPD1	5542	6242	5469	5443	5528	5092
CKS2	4829	5786	5139	6074	5559	5841
HLA-B	5522	5404	5634	5983	5481	5074
MAGED1	5470	5337	5329	5952	5622	5354
CCT4	5069	5741	5426	6071	5507	5174
TOMM40	6134	5165	5859	5751	5329	4745
PFDN5	5481	5735	5597	5305	5478	5308
CSTB	5620	5641	5705	5524	5393	5012
BANF1	5408	5309	5489	6008	5487	5047
SNRPA	5448	5266	5340	6167	5534	4796
LSM7	5508	5753	5550	5476	5573	4679
HES4	5724	4384	5284	6225	5865	4917
SF3B5	5617	5254	5729	5607	5388	4775
KHDRBS1	5056	5311	5333	5879	5409	5366
HSD17B10	5681	4994	5647	5561	5238	5142
TPM3	5421	6009	5282	5520	5086	4794
EIF4G1	5424	5139	5203	5765	5340	5181
ATP5MF	5580	4674	5853	5575	5497	4814
SSBP1	5192	5959	5355	5072	5065	5230
CDC20	5167	5660	5475	5624	5169	4757
CYCS	5216	5730	5375	5394	4977	5021
RPN2	5142	5709	5202	5522	5218	4905
ATP5PF	5090	5604	5336	5401	5214	4961
HMG20B	5551	5029	5052	5791	5275	4892
CDK16	4960	4772	5136	5989	5589	5066
LAGE3	5409	4812	5871	5658	5293	4448
EIF3E	4858	5140	4992	5673	5494	5304
HDAC1	5190	5583	5344	5236	5257	4845
ERP29	5008	5484	5277	5495	4960	5206
PMPCA	5380	4884	5358	5822	5190	4781
NDUFS6	5201	4627	5652	5073	5207	5600
RPL7P9	4974	6575	5166	5317	4939	4381
TUBA1A	4656	5547	5281	5603	5331	4931
GDI1	5274	4839	5217	5645	5270	4998
NUDC	5451	5738	5661	5088	4789	4435
C1orf43	5105	5350	5066	5457	5012	5167
UCHL1	5269	5316	5178	5237	4998	4876
LAMTOR4	5260	4957	5906	5035	5161	4551
ECHS1	5281	5596	5571	5030	5070	4294
COPE	5308	4647	5590	5510	5138	4530
POLR2L	5276	4839	5558	5076	5215	4744
COX5A	5115	5482	5085	5192	4943	4884
ERGIC3	5338	5036	4913	5271	5066	5001
COX8A	5429	4777	5621	5807	5145	3829
NAA38	5260	5182	5571	5199	4958	4306
AURKAIP1	5649	5298	5490	4799	4816	4347
NAXE	5055	4830	5243	5423	4993	4827
TIMM13	5240	4798	5808	5155	5037	4323
SF3B6	4981	5476	5095	5028	5019	4747
EIF3F	5051	4972	4883	5274	5184	4895
RBBP7	4767	5042	4782	5503	5038	5100
COX7B	4923	5560	4972	5117	4820	4778
GNB2	5084	4605	5308	5636	5075	4401
UQCRC1	5022	4951	4990	5400	5141	4588
YBX3	4639	5431	4894	5482	4911	4727
SEC61G	4766	5648	5034	5224	4688	4563
HNRNPDL	4637	4965	5216	5141	4962	4988
RAC1	5185	5247	4902	5185	4874	4499
MRPL28	5160	4838	5425	5299	4856	4286
PFKL	5345	4073	4802	5770	5242	4413
PARK7	4806	5404	4746	5280	4781	4622
PTTG1	4737	5456	4946	5327	4774	4369
HLA-A	5177	5358	5052	4891	4763	4274
RPL6P27	4952	5454	4896	4873	4668	4661
RPL39P3	4547	4919	4899	5192	5119	4795
CLTB	5355	4914	5132	5108	4850	4095
LMNB2	4823	4253	4910	5573	5123	4688
MRPS21	4856	4999	5258	4780	4647	4809
HNRNPH1	4384	5234	4655	5036	4717	5311
HMGB3	4446	5209	5155	5245	4724	4545
BOP1	5482	4490	5251	5035	4872	4186
YDJC	5346	4648	5245	5333	4774	3968
FKBP10	4668	4634	4886	5575	4978	4503
LY6E	5079	4307	5304	5216	4984	4329
PRDX2	5416	4625	4650	5265	4778	4421
PDAP1	4575	4488	5084	5369	4928	4685
MIR1244-2	4837	5384	5238	4658	4858	4133
PSMC3	5419	5014	4930	4759	4708	4250
LDHB	4682	4225	5578	5240	4902	4443
NAA10	4734	4632	5661	4696	4848	4463
AGAP3	4716	4249	4991	5460	4807	4613
DDX39A	5498	4959	5213	4553	4421	4144
EIF4G2	4514	5213	4466	5217	4582	4790
HMGN5	4992	6633	5364	4111	4331	3286
STMN1	4602	5087	4477	5245	4727	4565
VDAC2	4485	5262	4603	5006	4657	4660
BUD23	4736	4935	4934	5009	4570	4462
GLA	4483	4597	4462	5266	5091	4695
ATP6V0B	5185	4820	5480	4739	4435	3929
NDUFA4	4428	4822	4724	5072	4897	4644
UQCR10	4672	4866	5009	4537	4645	4847
NDUFB7	5102	4781	5047	4594	4733	4270
UBB	5130	4398	4032	5065	5097	4774
HMGB2	4291	4924	4234	5117	4920	5003
SMARCA4	4635	4322	4739	5217	4870	4687
TXNL4A	5084	5273	5034	4829	4432	3786
DYNLL1	5060	5194	4894	4497	4411	4368
RRP7A	4980	4508	5082	4958	4686	4196
NOP58	4799	6023	4817	4353	4303	4073
SRP9	4444	5225	4459	4916	4887	4419
TIMP1	4838	4775	5187	4776	4604	4117
ATP5PB	4562	5018	4603	4883	4572	4610
TMEM259	4934	4095	5107	5348	4668	4013
EIF2S3	4506	4509	4481	5365	4878	4398
FAM162A	4690	4906	4645	4915	4459	4502
PDCD5	4684	5343	4682	4452	4435	4521
RHOB	3067	3080	2696	7055	6144	6060
PABPN1	4335	4819	5112	4957	4675	4174
GRINA	4902	4459	5107	5015	4524	4029
EIF3H	4863	5273	4475	4609	4384	4384
SHMT2	4734	5145	4959	4683	4438	4026
SNRPC	4473	4757	4821	5208	4358	4265
ANP32A	4329	5262	4367	4992	4451	4420
SURF4	4634	4320	4931	4911	4564	4453
PDXK	4534	4390	4817	4989	4739	4328
MLF2	4297	4949	4605	5112	4611	4213
ACIN1	4496	4597	4506	4996	4574	4467
PCBP2	4113	4927	4634	4839	4568	4544
PCNA	4392	4754	4536	4873	4591	4448
RNF187	4863	4374	4653	4903	4503	4294
SF1	4630	4646	4648	4986	4433	4214
CALM1	4728	4962	4606	4660	4434	4164
CD99	4240	4038	4553	5267	4650	4668
SNRPF	4615	4846	4749	4659	4406	4115
ANAPC11	4759	4144	4457	4893	4843	4237
TECR	4862	4134	4980	4817	4732	3753
POLR2E	4827	4191	4677	5008	4348	4089
MYDGF	4294	4331	4761	4866	4623	4198
BARX1	4822	4346	4940	4637	4493	3785
POMP	4486	4752	4739	4532	4330	4144
HSPA9	4409	4940	4397	4359	4329	4538
H2AFX	4941	3981	4879	4518	4510	4143
SEC61B	4261	4683	4359	4581	4546	4484
SSR2	4434	4662	4477	4661	4323	4258
HSBP1	4376	4852	4404	4527	4431	4213
UBXN1	4588	4365	4528	4646	4560	4059
MCM3	4531	4559	4355	4847	4334	4110
COX7A2	4090	4751	4538	4401	4540	4362
POLD2	4475	4359	4377	4835	4645	3976
RPS2P46	4671	4771	4059	4583	4338	4241
EIF4H	4396	4480	4372	4800	4335	4166
CLTA	4641	4815	4545	4410	4140	3970
EIF4B	3979	4576	4044	4975	4444	4466
CACYBP	4166	5105	4311	4476	4256	4155
TSC22D3	3601	3623	3859	5512	4959	4821
TOMM7	4014	4078	4426	4691	4521	4634
XRCC5	4336	4862	4276	4481	4303	4066
DYNLRB1	4544	4668	4612	4299	4213	3984
PELP1	4441	4772	4541	4416	4282	3845
PSMB6	4717	4566	4952	4397	3840	3803
PABPC4	4057	4640	4219	4860	4323	4134
VCP	4543	4141	4103	4824	4382	4201
PLS3	3960	4977	3997	4590	4345	4307
KDELR1	3897	4091	4166	5258	4657	4046
PSMB5	4244	4220	4509	4466	4309	4351
BRK1	4181	4661	4271	4666	4125	4134
TBCA	4082	4689	4046	4437	4348	4390
HSPA4	4196	4682	4435	4446	4214	4009
RPS19BP1	4591	4612	4740	4007	4153	3747
VDAC1	4054	4540	4135	4577	4315	4227
CLIC1	4581	4591	4413	4563	4040	3660
TRMT112	4251	3782	4276	4560	4556	4414
FOSB	3394	3634	3786	5292	4811	4871
SEC61A1	4734	4226	4636	4421	3952	3719
PSMB3	4563	4222	4773	4252	4264	3577
RTN3	4252	4319	4485	4571	4038	3942
CUTA	4299	4054	4622	4235	4227	4135
RAC3	4252	3909	4460	4799	4378	3763
C20orf27	4635	4222	4428	4489	4204	3578
HNRNPA0	3969	3841	4155	4977	4411	4190
MCM4	4380	4456	4065	4439	4062	4052
MCM5	4163	3895	4164	4712	4439	4078
AP2M1	4493	3664	4421	4684	4200	3965
SNHG3	4331	3856	4075	4584	4532	4036
SELENOM	4391	3849	4864	4603	4188	3519
ATP6V1F	4421	3939	4331	4597	4353	3725
C19orf53	4508	4391	4424	4263	3989	3758
HEY1	3787	4216	3826	4723	4555	4202
ERH	4106	4796	4098	4651	4308	3342
SLIRP	4291	4877	4216	3969	3920	4014
SON	4700	4941	4411	3878	3793	3557
DNAJC8	4242	4492	4243	4427	3902	3946
PHPT1	4270	4037	4515	4402	4323	3704
PODXL2	4668	3650	4497	4468	4402	3441
ARPC3	4226	4693	4027	4505	3886	3756
NME1	4364	4578	4521	4190	3983	3433
DUS1L	4445	4281	4464	4427	3931	3505
HM13	4549	3956	4778	4046	3987	3735
GOT2	4180	4810	4044	4370	3991	3621
TMED9	3901	4241	4109	4338	4192	4129
MPST	4345	3621	4468	4587	4201	3666
SNHG7	4020	3939	4055	4736	4333	3784
CCT6A	3944	4378	3786	4394	4255	4099
PSMD8	4120	4317	4287	4273	4066	3773
RRP1	4271	3561	4580	4395	4211	3790
PRRC2A	4061	3878	4268	4704	4183	3713
SSNA1	4508	3923	4461	4134	4022	3709
RPL7P1	3906	4802	3791	4333	4054	3843
EBNA1BP2	4244	5001	4036	4024	3752	3657
RALY	4525	3912	4245	4293	4093	3637
MORF4L1	3767	4280	3943	4389	4081	4182
SNRPG	3675	4566	3970	4079	4097	4193
PPP1CC	3906	4580	4142	4094	3983	3835
CDC34	4153	4146	4486	4217	4124	3397
PLD3	4455	3440	4232	4366	4144	3885
CBX3	3881	4668	3978	4273	4071	3624
SRSF7	4367	4131	4175	4035	3847	3928
RPL13AP5	4381	3537	3984	4938	4454	3143
DDX5	3805	4253	3707	4476	4020	4119
TK1	4359	4046	4398	4048	3980	3522
THOP1	4541	3720	4295	4278	3934	3552
RPL22	3999	3843	4168	4702	4252	3354
RNF126	4450	3835	4177	4242	3952	3627
PEF1	4134	4225	4204	4216	4021	3482
2-Sep	3998	4048	4061	4265	4021	3848
ATP5MPL	4195	4072	4224	4012	3974	3729
MRPL51	3941	4321	4316	3927	3853	3838
PIN1	4551	3567	4331	4014	4004	3729
SLC6A8	4346	4235	4190	4185	3853	3379
CCT2	4120	4073	3950	4149	4022	3766
ATP5MD	3983	4439	3927	4042	3995	3684
LSM3	4057	4292	4048	4015	3949	3680
ATP5F1C	4048	4115	3936	4270	3975	3662
B2M	3963	4063	3754	4171	4164	3873
ATF3	3140	3386	3094	5105	4557	4680
TXLNA	3887	4165	4284	4112	3797	3688
DGCR6L	4426	3745	4206	4286	3948	3313
KLHDC3	3825	3455	4461	4502	3845	3802
PGRMC1	3950	4163	3768	4020	3927	4015
HNRNPUL1	3825	3924	3800	4034	4077	4182
LMNA	3869	3806	4149	4105	4158	3754
SRSF5	3534	4196	3729	4337	3986	4011
MRPS15	4149	4320	4118	3926	3705	3542
PSAT1	3735	4849	4505	3655	3514	3452
AKR1B1	4032	3867	3796	4207	3937	3850
PRPF8	3865	3632	4159	4208	4037	3715
CAPNS1	4073	3890	3857	4224	3988	3552
LRPAP1	4115	4013	4139	4166	3594	3502
DEAF1	4034	4008	4050	4097	3650	3673
SARS	4227	4052	4056	3858	3825	3469
LAPTM4B	3567	4248	3771	4272	3869	3649
DCXR	4338	3744	4267	3848	3635	3467
UBE2C	3707	4048	3577	4215	3971	3737
SAE1	3722	3704	3638	4380	3848	3945
PSMC5	4280	3767	4173	3826	3762	3418
DAD1	3884	3825	4095	4164	3807	3419
ISYNA1	4040	3542	3869	4228	3769	3705
NDUFAB1	3636	4346	3941	3956	3697	3500
PFDN2	3724	3765	3793	4032	3935	3701
AAMP	3712	3560	3835	4052	3962	3785
CKS1B	3809	3671	3960	4268	3882	3302
METTL26	4069	3907	4411	3575	3861	3069
IER2	3398	3623	3862	4294	4133	3537
DDX17	3673	4124	3859	3952	3790	3432
YWHAQ	3567	4143	3679	3877	3764	3753
MAF1	4007	3518	4137	3871	3723	3518
SUB1	3757	4024	3694	4010	3743	3518
PCSK1N	4346	2741	4263	4149	3969	3274
SRRT	4277	3784	3895	3889	3466	3426
RBM8A	3968	4072	4046	3637	3697	3308
TIMM50	4243	3470	3705	3983	3808	3510
GANAB	3510	3777	3517	4300	3850	3750
PSMA5	3808	4211	3911	3701	3625	3428
AUP1	4121	3837	3927	3836	3555	3405
LONP1	3763	3568	3890	4224	3766	3431
CHTOP	3791	3864	3764	3898	3736	3529
YTHDF2	3357	4162	3802	3991	3726	3542
MRPL11	3707	4006	3900	3939	3617	3395
RBM39	3725	3823	3534	3861	3890	3729
TAF15	3568	3589	3930	3909	3708	3838
ID2	3148	3631	3190	4525	4060	3979
CRABP2	3587	3560	3526	4130	4011	3718
ECI1	3911	3403	4022	3887	3725	3442
SF3A3	3768	4049	3747	3771	3624	3416
PPP1R15A	3547	3327	3448	4365	3821	3854
ATP5MC1	3549	3484	3979	4094	3847	3388
AARS	3905	3612	3518	3894	3877	3513
MRPS2	3842	3725	3972	4206	3463	3103
CALM2	3526	3886	3708	3744	3798	3615
ATP5PO	3617	3973	3931	3642	3619	3466
SND1	3600	3543	3571	3862	3857	3808
PSMD13	3749	3805	4119	3930	3498	3122
MTCH1	3832	3540	3597	3773	3772	3694
GRN	3620	3612	3682	4306	3536	3376
CSE1L	3918	4155	3664	3715	3633	3037
KARS	3465	3938	3502	4015	3678	3522
UBE2L3	3750	4171	3752	3796	3479	3140
RNASEH2C	4159	3582	4020	3639	3705	2973
RBM42	3923	3531	3803	3808	3728	3270
GNL3	3523	3768	3324	4039	3809	3595
PPA1	3457	3688	3414	3818	3825	3830
COPS6	3832	3762	3605	3903	3520	3387
SRSF11	3544	4046	3476	3798	3587	3512
SPTAN1	3592	3797	3602	3901	3741	3282
GTF3A	3648	4253	3937	3659	3512	2897
ODC1	3761	3659	3913	3643	3615	3276
SLC39A7	3303	3534	3924	3822	3556	3674
TMEM9	3715	3563	3572	3947	3589	3379
EBP	3712	3624	3916	3695	3598	3213
NT5DC2	4121	3472	3758	4002	3486	2887
AHSA1	3750	3829	3534	3695	3647	3239
HUWE1	3317	3595	3761	3959	3678	3363
SDF2L1	3851	3023	3938	3800	3564	3476
DDB1	3176	3632	3292	4235	3684	3619
GTF3C5	3618	3642	3674	3614	3788	3291
GARS	3698	4152	3733	3552	3204	3274
FASN	3593	3033	3460	4139	3732	3649
YWHAB	3803	3941	3819	3471	3305	3267
ATP5PD	3298	4068	3590	3337	3535	3770
SGTA	3827	3299	3799	4069	3487	3084
SRSF2	3537	3978	3741	3584	3246	3457
SIVA1	4056	3392	3769	3791	3493	3015
AURKB	3469	3681	3505	4059	3464	3332
KPNB1	3553	3892	3450	3729	3321	3526
STARD7	3710	4126	3794	3504	3323	2997
RN7SL2	4559	1371	4166	3110	4130	4055
HDAC2	3480	4055	3554	3894	3256	3128
POP7	3693	3372	3604	3834	3593	3271
TIMM17B	3678	3232	3742	3653	3728	3319
PRRC2C	4274	4929	3937	2724	3143	2332
FBXW5	3890	3056	3749	3760	3674	3122
EIF4A3	3170	3614	3583	3847	3255	3697
FASTK	3818	3254	3708	3808	3521	3050
SUMO1	3359	3959	3404	3770	3407	3221
SNHG17	3651	3322	3783	3606	3557	3170
PRCC	3526	3620	3571	3558	3473	3337
DCTPP1	3523	3706	3738	3656	3351	3095
CCDC85B	3801	3138	3911	3882	3413	2914
SMARCB1	3764	3414	3469	3819	3402	3180
SRSF6	3418	3805	3601	3418	3326	3470
COTL1	3491	3197	3456	3809	3683	3366
KDELR2	3602	3614	3800	3545	3412	3026
SNHG15	3749	3667	3681	3506	3335	3054
DDX3X	3002	3590	3273	3939	3418	3763
CBX6	3560	3920	3967	3503	3142	2887
ARPC2	3578	4109	3507	3420	3186	3176
ENTR1	3531	3554	3567	3728	3270	3290
PRELID1	3742	2898	3156	3963	3615	3479
GLUL	3129	3100	3183	4037	3839	3563
ELP5	3544	3444	3776	3614	3350	3020
CPSF1	3641	3353	3283	3741	3555	3142
DHX30	3436	3124	3749	3733	3453	3215
ZNHIT1	3319	3403	3704	3805	3552	2892
NDUFA8	3403	3450	3718	3709	3275	3111
NDUFA3	3301	3074	3830	3484	3483	3493
DRG1	3347	3655	3582	3530	3335	3207
MYC	2885	3045	2741	4069	3865	4032
TOMM22	3422	3711	3414	3501	3258	3331
LRRC75A-AS1	3108	3009	3062	4098	3847	3500
SSU72	3465	3589	3543	3549	3450	3018
CST3	3678	3485	3674	3631	3225	2918
CD151	3578	3173	3856	3444	3494	3052
C1orf35	3737	3140	3609	3461	3510	3129
SNU13	3331	3414	3635	3508	3378	3309
SNHG1	3308	3451	3263	3845	3417	3281
CS	3139	3479	3361	3671	3435	3464
NME3	3553	3049	3466	3781	3652	3032
WDR5	3455	3200	3477	3867	3469	3050
MRPL21	3611	3471	3575	3349	3297	3179
AHCY	3205	3449	3095	3623	3530	3557
POLR2A	3564	3134	3823	3648	3375	2891
DMKN	3487	3302	3685	3539	3403	3001
ITM2C	3185	3189	3440	3782	3484	3316
NOLC1	3610	3292	3237	3525	3402	3296
C7orf50	3757	3063	3513	3651	3396	2977
UROD	3402	3095	3384	3687	3429	3356
COPS9	3409	3224	3770	3301	3556	3090
COX6A1	3343	3465	3713	3362	3329	3124
NOSIP	3805	3434	3485	3557	3375	2580
ATP6AP1	3462	3330	3426	3483	3218	3297
EGFL7	3730	3042	3520	3646	3376	2892
NT5C3B	3748	3371	3636	3360	3247	2817
EMD	2957	3020	3320	3745	3439	3615
IPO5	3346	3473	3036	3448	3501	3248
COMMD4	3480	3347	3729	3429	3291	2759
RCC1	3053	3333	3301	3447	3239	3638
TFRC	3235	3622	3338	3396	3370	3039
IARS	3596	3482	3344	3249	3174	3137
SNRPA1	3332	3078	3213	3630	3489	3235
ZYX	3232	3226	3403	3771	3420	2900
RTRAF	3290	3684	3403	3192	3201	3178
SRM	3633	2854	3362	3498	3388	3166
POLR1D	3157	3357	3256	3599	3332	3176
UBE2D3	3306	3674	3120	3390	3196	3185
BTBD2	3384	3003	3280	3959	3428	2812
HPRT1	3124	3789	3002	3271	3294	3374
SNX5	3213	3261	3052	3655	3316	3334
PLCXD1	3167	3094	2961	3642	3517	3268
INSIG1	2437	2797	2579	4191	3901	3735
DUSP9	3008	2921	3378	3691	3337	3294
SRSF4	3183	3330	3214	3577	3198	3116
DHX9	3119	3405	3157	3452	3192	3225
PPP1CA	3338	3302	3364	3444	3195	2899
NCLN	3659	3040	3611	3376	3009	2819
PTGES2	3249	3098	3451	3528	3233	2940
FLOT1	3281	3084	3246	3556	3257	3060
SF3B3	3366	2983	3306	3558	3172	3088
RAD23B	2956	3582	3163	3488	3142	3107
HNRNPH3	3096	3759	3177	3287	3017	3101
COPZ1	3034	3194	3221	3618	3135	3221
HLA-E	3198	3277	3170	3463	3215	3023
NELFB	3128	2962	3356	3602	3229	3053
SCRIB	3457	2798	3077	3865	3115	3004
CHCHD10	3096	3305	3805	3291	3215	2599
ARL2	3447	2923	3636	3404	3124	2771
SNRNP200	3212	3286	3269	3469	3060	3003
NHP2	3215	2965	3036	3568	3352	3160
SAFB	3153	3071	3119	3506	3351	3075
RPL21P16	3035	3962	3351	3058	2998	2860
DRAP1	3511	2893	2983	3517	3432	2916
RPL7L1	3106	3305	2865	3524	3252	3175
SDHA	2944	3433	3086	3503	3056	3176
HK1	2967	3360	3094	3580	3127	3061
TRIP6	3040	2993	3277	3577	3208	3052
SNHG6	2910	3279	3074	3351	3418	3100
SRP14	3452	3145	2986	3376	3072	3086
CDCA5	3143	2983	3303	3420	3114	3141
NDUFB2	3328	3192	3373	3459	3240	2497
U2AF2	3143	3208	3094	3313	3123	3184
UBE2I	2871	3183	3289	3429	3117	3125
MAP7D1	3175	2902	3150	3529	3267	2986
BAG6	3490	2946	3088	3366	2950	3144
YIF1B	3301	2371	3320	3621	3363	3001
SSR3	3117	3234	3016	3314	3143	3140
IDH3B	3381	3087	3194	3203	3078	3017
AP3D1	3205	3187	3112	3446	3003	2986
PHKG2	3486	2890	3431	3250	3046	2807
PIH1D1	3113	2980	3399	3329	3102	2903
PRPF31	3453	3198	3371	3169	3117	2518
NDUFS3	3131	3286	3116	3289	3017	2984
CTSD	3342	3045	3310	3497	3077	2536
ADGRL1	3308	3117	3361	3366	2996	2618
TMEM147	3242	3022	3300	3237	3186	2749
OTUB1	3344	2668	3308	3265	3184	2947
PLEKHJ1	3319	2835	3141	3455	3213	2750
ABHD17A	3583	2925	3135	3276	3186	2607
PSMD2	3175	3097	3153	3210	3019	3053
MDH1	3137	3299	2934	3176	2924	3219
TIMM17A	3070	3531	3140	3048	3075	2776
CD2BP2	3197	2860	3247	3429	2989	2912
CHTF18	3117	2906	3031	3298	3218	2971
MRPL14	3081	2862	3296	3257	2999	3012
RECQL4	3277	2755	3202	3492	3041	2736
CCT5	2920	3207	2626	3551	3088	3108
HAX1	3351	2725	3133	3087	3012	3127
PPIF	3172	3145	3053	3108	2952	3003
DAP3	3137	3132	2887	3183	3106	2987
TXN2	3031	3181	3211	3154	3132	2708
PNN	2929	2986	2822	3305	3178	3172
TMEM106C	2988	3271	3198	3055	3037	2823
SYAP1	3015	3232	2921	3264	2954	2931
PCMT1	3189	3242	3066	3080	2896	2815
INTS1	3045	2874	3217	3388	3017	2737
EIF1AX	2989	3493	2880	3161	3050	2685
PQBP1	3325	3129	3315	2994	2978	2493
ELOF1	3482	2746	3222	3021	2964	2792
GAA	3136	2493	2839	3618	3201	2938
CUL4B	2750	2918	2665	3511	3294	3072
AGPAT2	3336	2627	3341	3213	2980	2702
WDR18	3286	2679	3147	3246	3092	2737
CLPP	3334	2769	3107	3001	3096	2835
COL6A1	3016	2830	2775	3547	3047	2901
ACTR1A	3230	3076	3143	3013	3034	2609
ACADVL	3087	2913	2987	3221	3134	2748
DHCR24	3041	3097	3009	3277	2798	2855
CLUH	2925	2633	3330	3175	3017	2983
SUPT5H	3163	3036	3008	3231	2861	2745
ALKBH5	2994	2779	2967	3119	3081	3103
FAM207A	3385	2604	3306	3100	3144	2446
SIGMAR1	3248	3094	2756	3077	2873	2911
HDHD5	2944	2630	3206	3273	3087	2815
FSCN1	2976	2621	2770	3489	3142	2954
RPL13P12	3474	2890	3104	3473	3001	1996
HADHA	2946	2914	2899	3229	3108	2822
ANXA5	2765	3143	3037	3135	2911	2905
TMEM258	2847	2657	3010	3225	3002	3122
DPM2	3300	3226	3024	3031	2790	2484
GIPC1	3034	2921	3200	3126	3008	2563
ARFGAP1	2907	2451	3048	3365	3265	2809
NDUFV3	2959	3067	3070	2868	3177	2704
CDC42EP1	3376	2751	3214	3060	2772	2661
MANF	2682	3242	3262	3071	2900	2674
MT-TC	3450	3439	3407	2869	2844	1807
PSMG3	2632	3142	3114	3214	3108	2605
RFC2	3107	2992	3031	3033	2977	2672
SLC16A1	2777	3114	2825	3151	2898	3040
CCNI	2695	3166	2879	3182	2880	3002
HDDC2	2745	3179	2954	3201	2933	2784
CIAO2B	2742	2780	3399	2964	3055	2847
EIF3M	2987	3118	2622	3411	3056	2577
CCNB1	3148	3108	2905	2972	2840	2796
REEP2	3086	2635	3131	3232	3031	2650
PPT1	2775	3172	2768	3205	3068	2763
UBALD2	3211	2818	3134	3058	3119	2397
GPAA1	3243	2788	3021	3248	2872	2501
MRPL24	2810	2957	2872	3253	2938	2835
CTTN	2959	2997	3114	3067	2777	2751
GPS1	3221	2723	3181	3225	2865	2448
RBM26	2778	3526	3134	2834	2856	2532
EIF5	2946	3293	2974	2888	2685	2870
CENPX	3520	2646	3061	3091	2722	2610
UQCRFS1	2819	3145	2894	3076	2972	2684
BAX	2882	2831	3244	3068	2838	2712
ZNF768	3042	2831	2901	2971	3019	2787
LAMTOR2	2827	2929	3124	3020	2951	2691
STK25	3071	2816	2799	3284	2886	2681
AL035425.3	2644	2936	2680	3190	3173	2888
ANXA2	2838	2998	2809	3077	3001	2788
MRPS26	2800	2567	3062	3144	3043	2884
PHB	3025	2924	2758	3141	2889	2758
VAT1	2526	2581	2825	3368	3083	3051
PTPA	2974	2540	2974	3076	3083	2686
COMT	2952	3027	2884	3112	2839	2513
MTA2	2739	3074	2997	3056	2738	2715
BNIP3	2717	3252	3004	2922	2757	2652
TMED3	3000	2835	2897	3132	2860	2577
FARSA	3280	2650	2773	3036	2744	2801
TARS	2985	3237	2758	2971	2677	2580
CDC25A	2818	3034	2828	2918	2782	2811
PPIE	3062	2906	2957	2902	2766	2570
MKI67	2994	3044	2735	2849	2721	2772
H2AFY	2816	3180	3022	2832	2680	2571
SART1	2821	2743	2937	3048	2967	2536
APLP2	3037	2544	2703	3135	2894	2703
NUBP2	3037	2332	2935	3165	2855	2685
DKC1	2628	3119	2626	3086	2762	2774
CIZ1	2969	2890	2765	2996	2903	2457
HRAS	3214	2809	3454	2648	2537	2298
RHOT2	2942	2230	3023	3210	2790	2727
SMS	2611	2835	2673	3106	2931	2756
DNTTIP2	2829	3046	2746	2808	2815	2637
SYMPK	2907	2300	3002	3138	2905	2601
ARL6IP1	2512	2957	2677	3176	2905	2620
MRPL23	3056	2748	3468	3097	2657	1818
RNF167	2765	3058	2917	2980	2595	2505
PTPRF	2659	2785	2740	3033	2828	2718
MRTO4	2843	2800	3076	2830	2760	2452
IGFBP2	2851	2438	2826	3037	3007	2578
RBX1	2670	3129	2696	3025	2748	2457
TNNT1	2816	2839	2965	2811	2739	2533
MAP4	2696	2562	2812	3085	2897	2646
RUVBL1	2811	2682	2694	3250	2693	2557
SUPT16H	2743	2787	2749	2997	2650	2742
NELFE	2693	3075	2856	2751	2778	2513
VPS28	2967	2647	2920	2889	2818	2417
DBN1	2879	2637	2975	2977	2726	2461
ATP1B3	2790	3123	2833	2825	2522	2554
H2AFV	2721	2839	2673	2928	2865	2591
SH3GL1	2931	2467	2978	2973	2775	2491
GSTO1	2576	2936	2829	2782	2797	2688
MYH9	2593	2939	2461	2974	2704	2918
MRPL12	3127	2138	3256	3011	2845	2202
APP	2720	2737	2609	2740	2737	3025
NUCB1	2967	2344	2889	3087	2753	2526
GHITM	2742	2897	2648	3026	2666	2569
ASB6	2742	2784	2808	2961	2789	2448
PDHA1	2744	2716	2743	2901	2708	2714
CYHR1	3009	2696	2862	2942	2579	2426
PLK1	2943	2732	2718	2948	2651	2505
NAP1L4	2767	2500	2675	3159	2782	2613
B4GALT2	2697	2336	2829	3142	2827	2648
DAPK3	2662	2418	2802	3062	2822	2702
SLC7A5	2607	2844	2973	2965	2408	2669
CSNK1G2	2749	2506	2938	3108	2660	2500
E2F1	2620	2362	3026	3036	2659	2713
STRAP	2695	2815	2648	2803	2739	2713
MAPK3	2659	2529	2729	3180	2814	2491
XPO6	2979	2572	2898	2963	2641	2337
TPX2	2802	2972	2597	2809	2749	2456
RCN1	2921	3120	2918	2491	2387	2518
POLDIP2	2752	2668	2765	2839	2687	2642
GAMT	3146	2365	2967	2872	2684	2318
VARS	2732	2365	2937	3066	2735	2503
AC005912.1	2879	3516	2548	2954	2503	1936
DYNC1H1	2452	2664	2680	3133	2872	2531
MCRIP1	2843	2297	3086	2957	2689	2450
ARPC5L	2722	2876	2778	2941	2516	2487
QARS	2803	2410	2522	3062	2696	2799
BCL2L12	2977	2446	2669	3041	2731	2419
ATP6V1E1	2817	2902	2952	2713	2522	2368
CHMP4B	2672	2824	2709	2762	2793	2493
HSPE1	2767	3289	2706	2665	2634	2191
GART	2521	2663	2607	2914	2820	2723
AC073861.1	2835	3137	2757	2449	2614	2437
ERI3	2930	2664	2838	2769	2773	2249
STK11	2763	2257	2939	3018	2808	2407
RBM10	2832	2628	2796	2714	2743	2477
ARF5	2807	2541	2647	3122	2663	2392
COPS3	2525	3155	2756	2570	2707	2458
ETFA	2623	2919	2500	2939	2567	2619
RPS7P1	2627	2765	2688	2719	2589	2777
SEPHS2	2822	2949	2707	2585	2566	2512
DCTN3	2691	2950	2737	2734	2674	2337
KIF22	2885	2633	2602	2909	2791	2293
SMG5	2745	2841	2931	2706	2490	2395
ANAPC5	2824	3012	2621	2663	2536	2444
YKT6	2765	2519	2811	2809	2556	2586
NPM3	2334	2388	2603	2869	2946	2890
PTPRU	2481	2183	2421	3334	2848	2749
SELENOF	2592	2900	2592	2769	2489	2662
FIS1	2768	2603	2847	2660	2630	2492
USF2	2743	2608	2667	2779	2557	2628
MRPL55	2848	2931	2824	2580	2614	2174
MBD3	2738	2340	2618	3034	2809	2418
EPN1	2836	2212	2538	3148	2825	2394
NCAPH2	2743	2387	2821	2863	2630	2484
RNF10	2665	2819	2627	2705	2512	2571
DYNLT1	2558	2862	2581	2704	2615	2572
MYL6B	2885	2510	2702	2735	2612	2447
COL6A2	2894	2261	2652	3018	2617	2448
ATOX1	2536	2620	2944	2659	2621	2497
NAT14	2576	2232	2992	2821	2749	2478
PAXX	2872	2542	2849	2754	2516	2312
TXNDC17	2634	2747	2648	2558	2748	2497
TONSL	2689	2576	2533	2929	2545	2554
GTF3C6	2618	2858	2836	2608	2470	2435
SFXN1	2521	2796	2540	2763	2524	2678
TBCB	2707	2780	2502	2723	2556	2552
NKX2-5	3248	2217	2591	2799	2677	2273
VPS4A	2645	2619	2674	2607	2663	2578
KIAA1191	2517	2547	2670	2949	2566	2517
GNB1	2619	2768	2566	2703	2543	2562
SCAMP3	2828	2660	2794	2812	2388	2271
CIB1	2806	2646	2770	2674	2627	2224
PRR13	2443	3011	2894	2594	2462	2331
POLRMT	2743	2566	2780	2735	2528	2383
CDIPT	2727	2565	2557	2656	2684	2539
GRHPR	2775	2609	2548	2764	2573	2437
PHC2	2479	2774	2555	2806	2721	2365
PRR14	2745	2525	2734	2520	2713	2432
TMEM219	2359	2508	2797	2824	2864	2308
FTH1	2859	2039	2311	3134	2870	2429
SCAND1	2946	2639	2813	2718	2697	1822
RBBP4	2373	2739	2295	2896	2641	2664
TRA2B	2552	2942	2607	2520	2490	2492
TCEAL4	2420	2647	2589	2735	2646	2564
DSTN	2448	2857	2627	2630	2522	2514
GALK1	2869	2273	2827	2758	2598	2256
SCNM1	2705	2653	2835	2549	2494	2339
FAM189B	2617	2393	2654	2802	2664	2440
SAP18	2697	2562	2516	2703	2451	2614
FXYD5	2745	2405	2830	2621	2612	2319
LARP1	2353	2596	2559	2663	2708	2631
ANP32E	2375	2831	2332	2846	2614	2491
BCL7C	2653	2468	2637	3020	2713	1996
PPDPF	2631	2194	2674	2882	2837	2241
MRPL52	2821	2567	2790	2508	2442	2325
COMMD6	2613	2764	2463	2317	2747	2518
NDUFA6	2399	2603	2570	2553	2884	2401
MTCH2	2509	2737	2483	2594	2476	2608
GTF2F1	2666	2519	2518	2634	2487	2541
P3H1	2819	2421	2407	2767	2576	2374
TRMT1	2616	2280	2870	2637	2571	2375
STC2	2541	2496	2778	2617	2423	2492
RWDD1	2477	3063	2786	2488	2352	2166
CHMP2A	2418	2714	2563	2734	2559	2336
FKBP2	2649	2382	2896	2650	2507	2220
ISG15	2572	2442	2645	2814	2650	2168
TMEM160	2702	2313	2959	2727	2532	2024
MED15	2649	2430	2488	2861	2685	2132
LTA4H	2427	2620	2533	2725	2620	2319
TBRG4	2411	2299	2689	2873	2584	2369
IRF3	2872	2225	2774	2654	2456	2243
BUB3	2546	2540	2328	2730	2455	2615
SKP1	2656	2810	2295	2652	2365	2402
RHOC	2829	2530	2604	2650	2377	2188
OBSL1	2414	2176	2496	3084	2613	2375
MAGED2	2592	2434	2383	2775	2678	2267
MCL1	2108	2393	2443	2776	2602	2762
NRGN	3041	2400	2762	2686	2289	1865
SUMO3	2450	2745	2506	2349	2352	2635
PIN4	2259	2827	2518	2385	2468	2564
EIF4A2	2221	2549	2221	2698	2611	2706
SURF6	2459	2412	2605	2673	2598	2244
TUBGCP2	2647	2173	2655	2724	2568	2209
IK	2383	2566	2542	2453	2475	2553
CSRP2	2449	2442	2378	2564	2524	2600
SLC25A11	2502	2187	2534	2727	2616	2389
FAM136A	2477	2756	2400	2777	2289	2239
SHISA5	2377	2554	2556	2575	2516	2332
DUT	2295	2619	2500	2558	2523	2365
CCHCR1	2363	2571	2659	2701	2481	2081
GTF3C1	2633	2271	2614	2743	2336	2256
COASY	2420	2523	2320	2687	2536	2358
SAR1A	2378	2749	2362	2463	2449	2439
LPCAT1	2484	2693	2620	2540	2248	2211
CDC45	2580	2370	2400	2547	2472	2416
RRBP1	2524	2512	2464	2531	2579	2166
CD320	2714	2386	2811	2399	2411	2048
EI24	2529	2670	2485	2446	2287	2341
ATIC	2568	2711	2450	2410	2399	2214
RABGGTB	2294	2385	2294	2809	2564	2389
PRPS1	2189	2342	2389	2646	2508	2646
APEX1	2410	2303	2359	2707	2430	2495
UQCRC2	2371	2501	2135	2603	2612	2475
LETM1	2510	2357	2375	2684	2466	2300
SREK1IP1	2648	3021	2563	2321	2323	1804
SH3GLB2	2444	2076	2338	2824	2611	2378
ADRM1	2809	2415	2772	2305	2338	2026
ATAD3A	2633	2193	2575	2685	2259	2312
NANS	2560	2497	2455	2515	2593	2034
FLII	2419	2404	2377	2575	2512	2362
BCLAF1	2445	2693	2365	2542	2271	2317
FEN1	2273	2715	2589	2468	2434	2148
RNF181	2358	2644	2620	2402	2358	2235
METAP2	2361	2461	2261	2575	2527	2398
DBI	2283	2495	2441	2499	2477	2376
XPO1	2309	2775	2337	2376	2447	2325
GNL2	2561	2567	2240	2604	2385	2195
LGALS3BP	2587	2177	2489	2774	2288	2212
CSK	2527	2368	2364	2553	2446	2267
EXOSC2	2327	2299	2483	2591	2512	2308
TUBG1	2613	2330	2416	2470	2308	2367
S100A11	2492	2332	2506	2562	2519	2085
ELOC	2264	2644	2536	2278	2525	2248
TIMM8B	2437	2567	2695	2440	2229	2115
COQ8A	2362	2381	2438	2659	2403	2234
NDUFAF3	2419	2210	2337	2618	2623	2256
AP1B1	2691	2183	2457	2385	2512	2211
SEC13	2251	2539	2353	2670	2293	2328
APH1A	2199	2252	2428	2764	2398	2350
KIF1C	2163	2065	2406	2692	2584	2473
VBP1	2452	2666	2354	2438	2271	2201
ANXA11	2356	2428	2394	2573	2360	2262
PRPF6	2305	2299	2581	2569	2361	2249
TMED10	2252	2412	2334	2491	2408	2458
PSMD3	2449	2299	2519	2470	2332	2284
MYL12B	2338	2725	2328	2508	2195	2253
FBRS	2524	2255	2497	2473	2439	2154
RSL24D1	2232	2648	2308	2366	2454	2330
NUDT1	2613	2041	2568	2417	2458	2232
USP11	2394	2011	2386	2638	2521	2377
SSBP4	2465	2297	2381	2764	2311	2103
SUGP2	2306	2431	2273	2559	2416	2332
CLASRP	2559	2346	2408	2507	2274	2221
MARS	2560	2679	2535	2326	2108	2100
MRPL4	2758	2113	2433	2551	2385	2066
DDX56	2696	2328	2504	2437	2266	2019
MKRN1	2273	2445	2375	2605	2356	2192
EFTUD2	2581	2483	2359	2520	2241	2054
BEX2	2396	2413	2306	2638	2326	2122
GDI2	2293	2583	2220	2340	2350	2382
GOLM1	2317	2508	2346	2305	2314	2377
DCTN2	2276	2276	2342	2505	2478	2271
DYNLL2	2251	2122	2361	2700	2404	2274
TOR1AIP2	2286	2428	2368	2371	2342	2293
MAD2L1	2236	2554	2149	2325	2411	2395
RNPEP	2279	2369	2220	2496	2323	2363
LSM5	2199	2665	2318	2492	2234	2136
DCUN1D5	2328	2583	2496	2406	2175	2034
UBAP2L	2340	2496	2353	2424	2237	2169
NDUFA10	2169	2339	2362	2584	2319	2244
AMD1	2228	2498	2297	2487	2303	2197
GLRX5	2179	2444	2261	2617	2172	2334
CLNS1A	2141	2482	2236	2430	2355	2357
RHEB	2118	2480	2303	2468	2388	2240
CLTC	2360	2585	2349	2275	2233	2188
CBR1	2428	2416	2450	2471	2099	2102
C4orf3	2012	2361	2261	2515	2523	2259
CENPB	2344	2118	2318	2470	2378	2302
CRTAP	2140	2376	2239	2589	2262	2312
DNM2	2342	1971	2707	2592	2251	2046
QPRT	2363	2156	2256	2287	2486	2351
PMAIP1	1936	2429	2069	2656	2471	2325
ACP1	2318	2373	2184	2327	2416	2258
TBC1D9B	2341	2169	2343	2519	2246	2250
CAPRIN1	2337	2527	2072	2392	2406	2124
ADAMTS1	1797	1876	1634	3010	2681	2852
MLEC	2265	2292	2286	2432	2297	2268
SELENOH	2288	2165	2426	2578	2386	1986
TMEM109	2214	2301	2380	2514	2232	2179
GINS2	2334	2398	2288	2497	2264	2039
YIF1A	2224	1999	2413	2586	2365	2231
ARPC5	2298	2582	2305	2282	2179	2171
RHBDD2	2411	2453	2379	2420	2233	1898
TOP1MT	2318	2292	2340	2395	2305	2141
ATP6V1G1	2186	2554	2060	2423	2262	2297
SCYL1	2423	2043	2359	2342	2335	2252
CELF1	2294	2532	2433	2245	2231	2014
KRT8	2350	2180	2255	2570	2407	1981
MRPL2	2340	2119	2460	2305	2339	2178
TMED2	2129	2542	2163	2440	2121	2334
TIMM44	2593	2110	2560	2326	2118	1980
AES	2452	2158	2373	2460	2473	1767
BRI3	2289	2273	2398	2455	2219	2048
USP9X	2245	2072	2044	2591	2294	2436
PDCD2	2221	2309	2396	2346	2166	2234
GRSF1	2170	2444	2225	2488	2197	2111
RTCB	2231	2349	2188	2401	2204	2261
NEDD8	2121	2235	2443	2487	2416	1925
TMEM183A	2233	2268	2185	2655	2208	2076
EIF2AK1	2325	2329	2152	2640	2060	2119
UFD1	2251	2506	2403	2222	2271	1962
PGP	2461	2181	2250	2376	2412	1918
PPIH	2351	2427	2356	2251	2134	2076
KIF2C	2056	2348	2312	2372	2405	2100
ACTN4	2382	2280	2247	2372	2097	2203
DDX24	2045	2356	1982	2528	2348	2321
PSMD1	2464	2651	2304	2263	1994	1891
ZFAS1	2148	2784	2423	2149	2142	1913
MVD	2315	1834	2315	2698	2250	2146
VDAC3	2273	2292	2238	2464	2174	2111
SRSF9	2236	1868	1904	2705	2425	2414
MTPN	2191	2494	2403	2297	2052	2112
GATD1	2382	2020	2311	2596	2260	1972
SEZ6L2	2186	2199	2114	2504	2408	2115
IDH3G	2328	2199	2218	2343	2455	1980
CTPS1	2200	2447	2321	2350	2117	2079
LRPPRC	2249	2533	1998	2310	2355	2063
NAA50	2241	2631	2271	2204	2155	1987
GLRX3	2238	2362	2357	2126	2174	2211
GSPT1	1959	2411	2159	2501	2281	2130
DNAJA1	2146	2647	2305	2162	2152	2027
RRP1B	2214	2326	2400	2285	2116	2095
STT3A	2156	2396	2169	2348	2164	2200
SYNGR1	2381	2160	2262	2467	2175	1975
IP6K2	2180	2114	2278	2419	2254	2151
MLST8	2524	2210	2169	2330	2382	1778
CTBP1	2275	2560	2295	2423	2031	1800
HEBP2	2239	2542	2056	2328	2238	1971
DPM3	2174	2220	2173	2596	2353	1851
PYGL	2234	2507	2210	2249	2132	2024
GRPEL1	2092	2361	2095	2381	2248	2140
NABP2	2281	2302	2379	2108	2200	2047
HIGD2A	2250	2387	2238	2426	2158	1857
ID3	2041	1801	2154	2747	2254	2316
ELAVL1	1962	2279	2268	2542	2095	2166
RAB7A	2171	2404	2242	2279	2217	1993
GRB2	2210	2316	2155	2305	2210	2109
OTUD5	2183	2208	2286	2439	2128	2048
BMS1	2163	2324	2315	2226	2093	2169
PRDX3	2177	2384	2094	2338	2197	2095
SNRNP25	2470	2187	2529	2171	1949	1972
C8orf33	2209	2343	2236	2246	2180	2050
NCS1	2288	2128	2290	2309	2174	2068
JPT2	2136	2340	2422	2202	2108	2044
POMT1	2234	2226	2362	2308	2132	1985
GRK6	2451	1924	2249	2430	2211	1976
MGST3	1999	2415	2113	2350	2343	2019
CHAF1B	2233	2132	2218	2355	2113	2188
TRABD	2238	1973	2289	2687	2172	1861
RPRD1A	2010	2445	2242	2297	2096	2121
C4orf48	2475	1755	2641	2488	2242	1608
ACLY	1945	2373	2174	2191	2278	2223
DDX41	2256	2137	2304	2350	2176	1957
TELO2	2276	1950	2278	2317	2255	2099
C19orf70	2159	1974	2427	2142	2286	2186
GNL1	2038	2051	2252	2370	2239	2215
TRMT2A	2290	1879	2453	2276	2191	2070
NOP10	2456	2160	2268	2108	2153	2008
SSB	2222	2429	1923	2397	2205	1972
CHAF1A	2372	2083	2176	2378	2120	2019
LAS1L	2222	2045	2024	2468	2172	2195
SURF2	2219	2338	2600	2073	2057	1828
ARRB2	2209	2165	2172	2456	2109	1993
SERP1	2241	2040	2280	2161	2289	2081
PPP1R7	2200	2156	2436	2279	2149	1871
HNRNPF	1991	2283	2211	2238	2072	2281
AC007969.1	2297	2353	2100	2272	2157	1886
RPA3	2144	2162	2268	2272	2201	2013
RNF220	2104	2180	2285	2376	2155	1941
LRRC59	2296	2283	2113	2293	1973	2081
ECH1	2230	2355	2266	2223	2093	1871
SCAF1	2046	2286	2228	2391	2155	1919
ETF1	2138	2499	2153	2158	1969	2088
MAD2L2	2353	1861	2143	2413	2162	2055
RARS	2076	2400	2245	2162	2059	2033
AIFM1	2208	2158	2103	2241	2185	2076
SPC24	2159	2303	2378	2094	2147	1882
PSMF1	2149	2100	2220	2377	2013	2079
MTHFD2	1968	2219	2217	2159	2168	2199
HCFC1	2170	1905	2129	2460	2232	2026
UBE2G2	2090	2057	2189	2392	2119	2064
EIF3A	2021	2048	1993	2407	2217	2219
ANXA6	2095	1870	2114	2422	2151	2244
DAXX	2166	2275	2262	2226	2028	1938
ABCF1	2082	2079	2280	2301	2115	2031
9-Sep	2060	2128	2092	2538	1997	2071
TSPAN3	2180	2203	1949	2316	2047	2187
FBLN1	2116	2085	2076	2409	2018	2170
TMEM161A	2486	1865	2093	2452	2115	1856
NOC2L	2138	1966	2201	2385	2242	1924
ETFB	2228	1973	2433	2203	2117	1899
UBALD1	2193	1909	2037	2472	2267	1971
TPD52L2	2185	2194	2323	2145	2167	1828
CHMP1A	2280	2005	2244	2148	2191	1972
CKAP5	1963	1939	2118	2477	2140	2199
OSTC	2037	2446	2040	2128	2050	2126
NSA2	2054	2207	2076	2268	2119	2095
CDC25B	2157	2108	2231	2263	2136	1919
ZNF207	2094	2302	2125	2292	1924	2076
SUPT6H	2244	2046	2390	2173	2084	1869
CBX5	2040	2284	2104	2267	2155	1952
DDRGK1	2273	2133	2282	2178	2038	1887
EIF4E2	2107	2226	2112	2200	2101	2035
PIGQ	2324	1972	2405	2225	2107	1746
OGT	2115	2244	2191	2274	1866	2086
NDUFB4	2341	2157	1973	2221	2103	1976
NUP205	2137	2259	2105	2275	2123	1870
CSNK1D	2169	1961	2029	2398	2174	2029
MPI	2045	2050	1999	2317	2244	2102
C19orf24	2163	2125	2472	2063	2120	1812
NOL7	2007	2265	2064	2277	2148	1993
SAFB2	2184	2030	2171	2389	2063	1913
PDRG1	2135	2030	2170	2323	2169	1914
PGLS	2357	2184	2186	2108	2182	1713
RPUSD1	2480	1783	2419	2252	2070	1725
FAM3A	2334	2257	2179	2240	1941	1773
SMC1A	2100	2326	1985	2135	2049	2111
COLGALT1	2250	2056	1973	2548	2119	1756
OXA1L	2030	2137	2088	2224	2233	1974
PIM3	1808	1793	1951	2554	2184	2383
NSMF	2010	1846	2074	2371	2307	2058
PPIB	2084	2084	2005	2255	2256	1967
FBRSL1	2041	2069	2273	2301	2080	1880
SUCLG1	2079	2222	1976	2185	2185	1988
POLR1C	2083	2182	2125	2190	2127	1926
RPL7AP6	1757	2275	2258	1731	2523	2083
MRPL18	2109	2239	2018	2077	2073	2107
STAG2	2025	2224	2090	2191	2117	1961
ASS1	2011	1973	1933	2271	2194	2221
MRPS5	2124	2176	2099	2290	2063	1846
CYB5R3	2231	1791	2030	2251	2173	2122
IMMT	2045	2129	2204	2236	2190	1793
WBP2	2136	1878	2291	2198	2188	1905
RPL10P16	2080	1974	2006	2562	2162	1807
GAL	2101	2211	2143	2176	2085	1867
SMARCD2	1874	2005	2062	2273	2196	2173
DNM1	2225	1658	2078	2394	2143	2079
PFDN6	2076	1981	2264	2082	1980	2183
SRP68	2046	2234	1960	2268	2031	2022
RPF2	2168	2164	2150	1964	2133	1972
TRAPPC1	2315	1786	1948	2319	2231	1951
TMEM14B	2048	2308	2226	2006	2063	1887
DMAP1	2314	2050	2263	2008	2056	1846
KRT18	2243	2091	2228	2170	2067	1730
CLPTM1	2249	1892	2290	2235	2114	1748
THAP7	2303	1903	2253	2203	1960	1903
RNH1	2172	1646	2111	2250	2310	2030
PSMA3	1988	2361	2045	2066	1997	2060
POLE	2286	1933	2275	2211	1860	1936
HNRNPR	1995	2113	2183	2090	2129	1987
UBXN6	1962	1879	1999	2558	2234	1858
ESD	2017	2297	1846	2193	2137	1992
GUSB	2197	2329	2095	2042	1983	1830
PDLIM7	2331	1875	2181	2212	2110	1761
MAN1B1	2107	1635	2219	2321	2157	2028
HMGN3	1890	2369	2196	2109	2014	1874
NDUFB6	1839	2185	2169	2182	1945	2126
EIF6	2310	2147	1944	2302	1954	1780
XAB2	2195	2022	2296	2064	1986	1873
NXF1	2143	2299	2199	2090	1929	1769
CCNL2	1986	1839	1998	2397	2035	2173
YWHAH	1943	1975	1929	2349	2143	2089
ACTR2	1751	2473	1970	2118	2070	2045
TMEM250	1851	2129	2256	2198	2076	1912
MRPS12	2352	2023	2261	2159	1897	1717
DDX1	2003	2137	2070	2233	2005	1954
NARF	2219	1964	2246	2077	2040	1854
SEC11A	1751	2164	2053	2213	2150	2059
SF3A1	2059	1864	2130	2214	2074	2031
RPL26L1	2065	2267	2066	2113	1824	2035
PGD	2081	2216	1904	2256	1992	1909
MAPK12	2045	1792	2137	2391	2269	1724
DDOST	2074	1966	2069	2299	2058	1890
MRPS25	2050	2027	2265	2166	1993	1852
WIPI2	2098	2238	1961	2209	1988	1852
DIS3	2006	2330	2073	2036	1993	1889
B3GAT3	2159	2055	2158	2202	1895	1855
POLR2H	1888	2114	2189	2142	2029	1955
C9orf16	2113	1737	2456	2069	2012	1929
SAT1	1591	1777	1741	2529	2392	2283
CCNB1IP1	2147	2010	2039	2181	1973	1953
TMSB4X	1929	2097	2045	2203	2030	1995
COX17	1906	2238	2173	1959	2048	1964
RBM17	2005	2264	2062	2020	1905	2031
DTYMK	2272	1888	2164	2059	2084	1818
PAPOLA	2098	2193	2035	2095	1991	1855
SRI	1979	2309	1982	2134	1970	1880
IMPDH1	2213	1813	2138	2225	2037	1825
PSMG1	2024	2455	2059	2008	1885	1811
MRPS33	2119	2129	1960	2076	1989	1968
ID1	2070	1761	1952	2318	2088	2029
CDV3	1939	2080	1938	2131	2070	2059
ISOC2	2247	1924	2374	2159	1814	1696
TIMM23	1993	2171	2126	2118	1968	1834
HDAC3	1843	2178	2133	2201	1928	1926
ZMYND19	2003	1826	1880	2240	2097	2150
RPA2	1970	2177	2000	2165	1987	1888
ADAM15	2124	1574	2159	2345	2120	1856
GABARAPL2	2074	2479	1943	1978	1876	1826
BZW1	2007	2264	1849	2147	1936	1972
TRAPPC3	1814	2019	2083	2155	1887	2208
POLE3	2062	2000	2075	2155	1914	1960
PYCR1	2191	1943	1952	2258	1911	1897
HSPBP1	2363	2129	2108	1917	1932	1693
PDLIM1	1771	1897	1928	2354	2110	2081
CSNK2A1	1754	2016	1917	2246	2098	2085
H3F3A	1969	1931	1684	2290	2076	2164
TEX264	2252	1896	2223	2038	1838	1859
PTTG1IP	2135	2123	1980	2003	1941	1918
TARDBP	1806	2336	2097	2033	1994	1816
DFFA	1939	1997	2151	2087	2023	1863
FARSB	2017	1871	2107	2094	2043	1909
SLC9A3R2	2059	2097	2166	2015	1982	1716
CLPTM1L	2023	1951	2070	2267	1853	1867
CCDC137	2181	1953	1868	2225	2013	1783
GADD45A	1496	1661	1573	2345	2500	2447
WDR54	1962	1973	1936	2309	1913	1924
MID1	1808	1791	1706	2318	2226	2143
MAP1LC3B	1890	2207	2052	2085	1933	1818
BCR	2062	1824	2123	2134	1971	1857
MRPS16	1904	1912	2014	2221	1969	1904
PCK2	2266	1896	2046	2102	1812	1789
CNIH4	2035	2087	2087	1948	1844	1906
KCNQ2	2072	1739	1999	2160	2067	1868
DNMT1	2026	1940	1888	2209	2030	1810
ADAR	2095	2085	1867	2004	2033	1815
PGM1	1934	2116	1993	2022	1895	1937
NPAS1	2251	1678	2042	2161	2019	1746
DDX11	1767	1762	1989	2403	1958	1999
MT2A	1935	2424	2072	2058	1830	1544
TPGS2	2024	2012	1914	2030	1938	1943
TSPYL1	1749	2245	1894	2048	1958	1965
REEP5	2166	2267	1993	1992	1746	1694
TTC3	1880	2013	1871	2057	1962	2060
POLR2J	2104	1796	2095	2087	1836	1901
FUNDC2	1889	2154	2017	2041	1900	1812
MXD4	2182	1629	2024	2131	2092	1740
PIEZO1	2152	1704	2108	2082	1939	1801
CUEDC2	2001	1751	1991	1992	2126	1924
ARCN1	1925	2164	2012	1982	1860	1836
CTSB	1851	1999	1965	2054	1975	1926
TIMMDC1	1911	2090	1956	2131	2023	1653
FTSJ3	1954	2115	2020	2046	1855	1755
ARPC1A	1922	2254	2053	2035	1838	1623
ZNF428	2208	1717	2099	2061	2010	1629
PNKD	2014	1853	2018	2134	2041	1662
SPG7	1957	1726	2004	2273	2015	1747
NCAPD2	2099	1968	1735	1997	1983	1938
TP53	1911	2117	2038	2146	1705	1776
RNF5	1893	1805	1953	2250	1935	1856
ENY2	1882	2114	2012	1958	1861	1849
PFKP	1761	1900	1904	2264	1955	1889
ATP6V0D1	2150	1980	2144	1966	1809	1623
AKT1S1	2024	1766	2036	2047	1899	1882
GTPBP4	1811	2102	1860	1995	1953	1920
RAD21	1861	2069	1714	2127	1825	2043
CTSL	1728	2139	1947	1964	1902	1958
MYBBP1A	1920	1862	1940	2155	1948	1806
MRPL20	1872	2142	2039	1954	1945	1670
ATP6V0E1	2024	2115	2123	1869	1731	1760
PSME2	1966	2024	1956	1939	1934	1800
SDF4	1954	1992	1889	2186	1929	1658
UPF3B	2182	2209	2065	1653	1873	1620
ZNF282	1914	1528	1967	2243	2073	1872
UBAC2	1767	1941	2040	2044	1999	1801
DNAJB6	1982	2208	2064	1853	1785	1698
FAM84B	1892	1814	1664	2153	2089	1977
ENO2	1821	1829	1967	2078	2005	1888
CIAO1	1967	1723	1869	2106	2059	1856
USP1	1926	2203	1899	1954	1905	1666
TMEM132A	1924	1767	1994	2134	1997	1733
REXO4	1926	1724	1959	2163	1898	1852
UQCC2	2053	1776	1917	2026	1945	1803
NRDC	2051	2058	1905	1892	1842	1770
TNIP1	1998	1992	2115	1840	1894	1671
RRM1	1816	2159	1880	1984	1799	1870
MCM6	1969	1935	1889	1940	1867	1882
TSR3	2178	1851	1928	2088	1812	1622
HMCES	1722	1885	1987	2100	1906	1876
CCDC12	2093	1679	2074	2002	1884	1731
FLOT2	1998	2060	1879	2105	1727	1691
LAMTOR5	1686	2084	1944	2145	1863	1729
IPO9	1879	1909	1878	2067	1883	1828
TMA7	1744	2240	1943	1892	1851	1772
PPRC1	1920	1942	1768	2199	1915	1689
PAF1	1984	1875	1911	1996	1809	1857
RTN4	1927	2055	1851	1882	1885	1819
UBQLN1	2022	2078	1984	1768	1758	1794
SERINC2	2059	1776	1915	1950	1889	1807
EPRS	1946	2207	1744	1971	1797	1723
RAB11A	1868	1960	1674	1994	1992	1894
DENR	1920	1961	1959	1927	1747	1865
SRSF10	1847	2287	1709	1904	1805	1821
LSM2	1780	2013	1936	1946	1880	1814
PI4KB	2029	1804	2055	1981	1877	1618
REX1BD	2111	1637	2147	1899	1918	1643
NECTIN2	2031	1759	1802	1948	1906	1904
MGAT4B	2022	1624	1878	2140	1962	1706
TRAPPC2L	2107	1785	2042	1930	1836	1629
NDUFAF8	2147	1606	2083	1818	2011	1659
WDR13	1803	1615	2062	2009	1977	1847
SEC62	1933	2336	2075	1636	1710	1617
FHL1	1895	1977	1656	1998	1873	1901
ITM2B	1822	2066	1807	2096	1802	1707
TFDP1	1864	2091	1943	1850	1818	1727
UBL4A	1876	1976	1898	1900	1928	1705
PSMD6	1843	2156	1899	1813	1745	1817
PFN2	1880	2033	1933	1909	1827	1688
COQ4	1951	1891	1887	1974	1799	1765
UCK1	1940	1784	2126	2038	1805	1574
CARS	2175	2164	1959	1714	1657	1596
ATP6V0A1	1969	1944	2033	1934	1817	1568
CEP131	2013	1733	1847	1981	1932	1758
NDUFB1	1702	1868	1915	1668	2067	2043
GSS	1671	1928	1920	2011	1864	1869
SNRPB2	1942	1981	1980	1958	1842	1554
RNF114	1779	1773	1755	2072	2044	1834
SF3B1	1715	1977	1862	2001	1814	1882
UFC1	1936	1910	1831	1895	1870	1807
HDAC5	1896	1834	1912	1909	1902	1795
EZR	2066	1753	2040	1759	1806	1822
TSPYL2	1932	1725	1912	2099	1902	1673
ARFIP2	1955	1955	1984	1882	1747	1720
MFSD10	1795	1767	1844	2054	2041	1740
DEK	1846	1974	1687	2085	1781	1865
NSFL1C	1982	1823	1882	2034	1817	1693
FSD1	1978	1913	1812	2016	1877	1634
CHD3	1749	1770	1848	2190	1759	1901
ELAC2	1893	1689	1918	1972	1893	1848
TP53I13	1973	1618	1947	2152	1964	1550
SSR1	1724	1991	1825	2030	1902	1726
TUBA1C	1958	1535	1390	2325	2085	1904
MRPL17	1728	1803	1773	1875	2064	1947
DDX54	1803	1839	1552	2151	1952	1892
INF2	2064	1715	1855	1872	1889	1789
PPP1CB	1822	2099	1753	2016	1751	1742
SPCS1	1777	1983	1698	1966	1939	1820
NIPSNAP1	1665	1874	1741	2108	1875	1915
CENPV	1809	1806	1846	2235	1902	1570
TIAL1	1757	1940	1783	1995	1897	1791
BCKDK	1947	1741	1920	2026	1891	1582
CERCAM	1852	1617	1809	2107	1953	1759
SFT2D1	1609	2123	1871	1916	1851	1721
AP1S1	1701	1787	1919	2030	1883	1761
AIP	2089	1694	1716	2014	1812	1751
SDHC	1591	1922	1701	1882	1877	2102
ADGRB2	1887	1548	1970	1969	1927	1770
NR2F6	1937	1791	1952	1952	1918	1518
RBBP6	1870	2063	1841	1849	1725	1712
ELP2	1787	2111	1798	1834	1795	1729
PPP2R5C	1686	2116	1784	1856	1768	1839
ANKZF1	1799	1758	1917	2030	1834	1697
ZRANB2	1754	1845	1822	1877	1969	1761
RAB34	1922	1913	1913	1938	1677	1663
SNX17	1819	1544	1868	2123	1811	1860
HTATSF1	1742	1904	1770	2003	1764	1841
CDK1	1652	1884	1829	2028	1953	1678
EMC10	2013	1835	1832	2129	1740	1469
XBP1	1883	1943	1795	1819	1697	1875
ISG20L2	1722	1870	1808	2039	1704	1867
C6orf106	1760	1792	2018	1987	1831	1621
OGFR	1856	1628	1834	1953	1905	1831
THRAP3	1756	1864	1873	1940	1775	1797
C1orf122	1992	1620	2122	1987	1749	1534
GAR1	1837	2168	1901	1764	1695	1635
HACD3	1760	1880	1795	1867	1983	1710
RFXANK	2031	1932	2014	1848	1783	1382
TSR2	1876	1863	1937	1885	1717	1708
CHD4	1792	2145	2031	1901	1715	1388
GATAD2A	1796	1840	1958	1974	1581	1823
MAPRE1	1674	1896	1905	1902	1620	1970
THOC2	2095	2180	1875	1605	1657	1553
COA4	1845	1922	1915	1857	1671	1753
MCRS1	2067	1896	1889	1789	1755	1565
POLR3K	1776	1915	1812	1924	1905	1628
MRPL40	1798	1928	1799	1854	1864	1709
SCAMP4	1957	1883	1764	1892	1814	1629
OGA	1935	1836	1689	1923	1857	1698
DDX23	1846	1676	1830	2011	1821	1752
PSMC4	2064	1888	1801	1785	1614	1780
SYNGR2	1834	1732	2079	1842	1815	1628
TSTA3	2150	1590	1930	1771	1889	1596
PPP6R2	1752	1799	1859	2101	1775	1615
TMEM59	1767	1896	1833	1987	1784	1632
UBE2D2	1786	1913	1720	1866	1779	1827
MACROD1	1867	1552	1823	1991	1957	1695
TRAM1	1755	2051	1855	1753	1707	1762
EXOSC4	1954	1623	2146	1814	1859	1474
NDUFC1	1655	1950	1827	1849	1834	1752
ACAT1	1635	2030	1736	1937	1684	1843
MRPL13	1868	2101	1764	1764	1672	1689
API5	1697	1917	1672	1964	1842	1757
ASNSD1	1633	1983	1769	2054	1841	1562
URI1	1667	2085	1619	1940	1685	1814
NUP188	1753	1795	1697	1954	1869	1741
G6PC3	1891	1543	1854	1995	1724	1795
CRELD2	1767	2007	1823	1901	1648	1654
FBXO7	1743	1834	1662	1950	1766	1843
NPDC1	2028	1478	1897	2055	1967	1370
PSMC2	1944	1798	1857	1883	1681	1620
LAMTOR1	1940	1698	1907	1911	1740	1583
GCN1	1688	1618	1670	2120	1957	1725
IMP4	1867	1742	1994	1812	1723	1635
KAT2A	1837	1624	1899	1978	1764	1670
STX10	1823	1722	1826	2021	1718	1653
KIAA1522	1484	2107	1859	1877	1756	1666
NDUFA12	1800	1824	1689	1855	1741	1840
MZT1	1613	1864	1708	1857	1841	1859
DEF8	1810	1724	1864	1871	1788	1684
BPNT1	1633	1834	1830	1984	1877	1580
KDM1A	1692	1790	1746	1931	1933	1645
FDFT1	1640	1649	1450	2076	2010	1901
ERAL1	1896	1794	1770	1945	1652	1667
CA2	1421	1823	1392	2152	1989	1944
EZH2	1924	1934	1826	1836	1692	1500
CPNE1	1725	1642	1685	2062	1800	1796
METRN	1874	1583	1911	1969	1768	1599
YWHAG	1597	1815	1888	1792	1792	1816
GTPBP1	1811	1545	1775	1887	1836	1839
USP5	1768	1690	1888	1966	1789	1589
GLUD1	1804	1871	1652	1818	1802	1733
ALDH18A1	1742	1985	1720	1931	1770	1525
NGDN	1757	1926	1755	1726	1743	1740
UBTF	1976	1623	1983	1767	1633	1661
TRA2A	1662	2103	1742	1771	1663	1694
MFSD3	1942	1411	1698	2026	1907	1623
RPSAP58	2010	2147	1751	2004	1630	1060
MT-ND4L	2312	1837	1634	1702	1590	1523
WDR1	1865	1916	1851	1753	1610	1598
MRPS18B	1751	1723	1693	1909	1808	1703
SNAPC4	1895	1551	1856	1957	1850	1471
MRPS7	1818	1776	1691	2006	1702	1579
PSMD11	1623	1775	1845	1963	1715	1618
BRMS1	1997	1945	1845	1692	1603	1446
AKR1A1	1678	1658	1771	1930	1776	1714
STRN4	1731	1591	1684	2143	1727	1645
FPGS	1933	1660	1946	1934	1631	1412
SBF1	1646	1503	1670	2049	1890	1757
SNF8	1809	1740	1963	1790	1732	1478
SZRD1	1806	1690	1822	1973	1696	1500
DGUOK	1789	1783	1849	1830	1633	1601
IDI1	1431	1648	1475	2002	1992	1934
FAM168B	1710	1993	1661	1867	1608	1629
LTBP4	1771	1254	1783	2075	1872	1712
MTHFD1	1842	1637	1689	1927	1710	1655
CFDP1	1524	1825	1697	1933	1834	1647
WARS	1910	2023	1737	1771	1453	1563
SLC44A2	1603	1698	1783	1883	1825	1657
LAMP1	1723	1847	1823	1855	1593	1606
ENAH	1706	1978	1608	1802	1744	1606
LGMN	1561	1725	1628	1998	1779	1749
SETD1A	1888	1624	1871	1910	1526	1620
RNF130	1689	1976	1863	1769	1664	1475
VPS72	1893	1633	1704	1943	1718	1544
GMNN	1636	1817	1826	1761	1680	1713
CCNL1	1628	1775	1648	1776	1780	1819
SMARCC1	1659	1798	1673	1844	1717	1732
NUP210	1717	1806	1754	1936	1682	1519
RRM2	1516	1874	1650	1882	1880	1611
NKAP	1731	1984	1607	1811	1731	1536
NDUFA2	1762	1740	1779	1887	1822	1383
MEA1	1951	1669	1750	1711	1660	1629
ZCRB1	1723	1898	1666	1772	1757	1552
HILPDA	1421	1419	1604	2142	1908	1864
PTDSS1	1817	1895	1816	1735	1564	1527
BCCIP	1580	1855	1653	1772	1667	1827
HNRNPL	1633	1651	1557	2000	1806	1700
AP2B1	1665	1686	1740	1907	1779	1568
SARAF	1683	1967	1695	1687	1693	1614
GPATCH4	1738	1913	1796	1705	1673	1505
PLOD2	1601	1966	1766	1731	1674	1591
LARS	1684	1728	1811	1768	1721	1612
PNP	1714	1613	1583	1969	1891	1548
SYNCRIP	1820	1773	1643	1732	1677	1667
NRN1	1663	1818	1463	1772	1770	1822
GRK2	1814	1763	1718	1805	1709	1491
GTPBP3	1638	1567	1617	1930	1730	1812
GGA2	1874	1738	1696	1640	1706	1638
OLA1	1619	1838	1623	1843	1682	1678
ASNA1	1775	1808	1853	1742	1543	1559
CTDNEP1	1849	1556	1663	2038	1727	1446
LYAR	1572	1817	1662	1789	1740	1695
SCAP	1774	1659	1721	1824	1723	1570
NDUFS2	1626	1832	1543	1856	1723	1685
TMEM14C	1587	1886	1650	1916	1633	1592
LUC7L	1829	1796	1708	1633	1696	1595
RBMX2	1959	2066	1694	1563	1650	1322
IST1	1668	1773	1593	1964	1585	1667
CTNNB1	1698	1966	1643	1574	1604	1757
EEF1A1P5	1339	1805	1422	2234	1856	1586
BAP1	1784	1554	1756	1805	1679	1657
PDZD4	1579	1619	1700	1872	1826	1633
TAF1D	1660	1809	1572	1807	1779	1602
SDHB	1777	1990	1633	1654	1624	1550
PRPF40A	1528	1905	1724	1808	1626	1628
SERPINH1	1683	1884	1813	1800	1562	1477
UBAC1	1620	1732	1767	1753	1658	1686
TRIM11	1787	1519	1741	1927	1688	1552
STX4	1708	1588	1721	1830	1680	1676
NELFCD	1720	1765	1675	1804	1614	1611
FAM69B	1741	1674	1721	1945	1647	1455
ECSIT	1741	1416	1774	1918	1817	1514
DTL	1641	1873	1716	1678	1681	1584
HERPUD1	1709	1694	1764	1841	1539	1625
TSSC4	1793	1405	1922	1857	1709	1481
CLU	1875	1440	1713	1767	1794	1575
VPS25	1827	1716	1715	1750	1624	1529
CWC15	1696	1895	1662	1640	1698	1563
TPM4	1806	1466	1602	1909	1788	1583
ADH5	1664	1707	1585	1802	1729	1664
CCDC167	1836	1740	1693	1831	1633	1418
UNC45A	1724	1579	1768	1680	1875	1525
CSNK2A2	1499	1889	1681	1798	1655	1626
PNPLA2	1980	1560	1604	1936	1588	1467
MAPK1IP1L	1770	1779	1579	1629	1703	1675
REPIN1	1808	1529	1690	1888	1620	1598
PRELID3B	1518	1818	1636	1825	1697	1632
PSME1	1638	1793	1615	1724	1701	1650
PPP2CA	1728	1636	1654	1901	1649	1546
NOMO1	1688	1643	1669	1834	1738	1538
ATRAID	1720	1680	1821	1603	1723	1560
NISCH	1737	1602	1769	1813	1721	1463
DDX49	1947	1824	1752	1629	1546	1400
COPRS	1553	1676	1715	1861	1645	1647
EBPL	1567	1943	1636	1878	1582	1486
TMEM141	1900	1410	1885	1894	1676	1326
POLDIP3	1517	1683	1519	1833	1737	1785
DHCR7	1628	1515	1748	1889	1732	1559
U2SURP	1526	1869	1672	1795	1627	1575
UTP11	1656	1713	1637	1697	1754	1605
STUB1	1787	1430	1523	1967	1736	1611
S100A13	1839	1673	1795	1666	1662	1411
COPA	1614	1682	1543	1727	1761	1712
CCS	1772	1531	1885	1750	1569	1529
CCAR1	1794	2114	1823	1400	1592	1311
BAZ1A	1948	2335	1816	1309	1447	1171
SNHG12	1770	1952	1916	1609	1514	1261
CTNNA1	1663	1636	1645	1755	1629	1684
ZMAT2	1631	1730	1544	1786	1667	1652
TCF3	1623	1623	1568	1946	1628	1618
MOV10	1740	1529	1809	1744	1688	1493
TRIB1	1306	1534	1276	2049	2062	1773
GPSM1	1893	1467	1671	1795	1654	1518
RBPJ	1627	1752	1593	1814	1676	1534
TBC1D10B	1608	1618	1724	1812	1619	1606
ORC6	1594	1671	1612	1896	1511	1703
CCNB2	1797	1862	1727	1602	1557	1420
SOX4	1214	1459	1407	1994	2051	1838
SLC27A4	1956	1529	1765	1808	1521	1381
MTATP6P1	1813	1676	1499	1395	1486	2083
ZWINT	1547	1748	1680	1769	1672	1536
SLC50A1	1561	1560	1640	1893	1719	1568
PPP1R12C	1906	1468	1679	1705	1656	1510
CCDC28B	1709	1580	1708	1822	1711	1391
NORAD	1670	1728	1514	1645	1752	1612
BRAT1	1596	1652	1781	1762	1605	1524
EMC9	1883	1482	1891	1606	1682	1374
SERPINB6	1664	1792	1740	1705	1661	1353
TSPAN17	1655	1648	1624	1765	1705	1517
ARF4	1514	1704	1596	1744	1605	1742
ZNF664	1765	1889	1676	1518	1543	1512
UPF1	1462	1388	1754	1895	1775	1628
CENPT	1621	1619	1621	1761	1592	1682
HTT	1624	1514	1762	1730	1716	1549
FAM193B	1719	1492	1577	1903	1641	1560
SEC16A	1747	1885	1656	1760	1484	1357
FUCA2	1503	1718	1868	1628	1546	1625
PUS1	1755	1674	1808	1659	1597	1395
BABAM1	1628	1746	1894	1661	1590	1369
RPL9P9	2109	3079	1933	621	1829	314
SSSCA1	1667	1499	1745	1760	1742	1471
BLVRB	1711	1641	1678	1678	1820	1354
ZNF581	1594	1397	1650	1793	1778	1662
ANKS6	1509	1656	1582	1839	1683	1603
DAZAP2	1585	1739	1629	1690	1676	1551
RHPN1	1575	1558	1887	1696	1700	1452
EXOSC9	1676	1701	1556	1791	1631	1503
UBE2Q1	1584	1969	1542	1644	1575	1542
SLC25A23	1719	1703	1539	1704	1660	1530
PGAM5	1641	1493	1589	1821	1665	1645
CCNG1	1469	1703	1534	1688	1754	1705
MAPKAP1	1625	1615	1799	1789	1513	1511
EIF4EBP2	1445	1687	1527	1904	1668	1611
MGAT1	1604	1623	1653	1741	1724	1485
ARL16	1621	1832	1697	1647	1629	1404
CBY1	1602	1590	1767	1805	1560	1506
CYR61	1245	1583	1415	1921	1791	1872
RPUSD3	1817	1601	1614	1690	1674	1431
SF3B4	1627	1544	1786	1756	1508	1603
AP2A2	1783	1588	1752	1663	1666	1369
SAT2	1625	1763	1776	1683	1481	1479
ATP5MG	1688	1810	1758	1722	1365	1463
KDM5C	1460	1390	1587	1840	1767	1758
B4GALNT4	1516	1362	1610	1989	1722	1601
STK32C	1564	1349	1574	1898	1784	1625
AKIRIN1	1621	1657	1605	1571	1718	1612
NUP43	1688	1541	1617	1573	1636	1728
CKAP4	1624	1648	1562	1665	1697	1582
FIBP	1766	1555	1709	1651	1682	1414
TUBA1B	1511	1341	1225	2134	1664	1901
NDUFB3	1489	1772	1694	1618	1585	1609
ZFAND5	1507	1823	1379	1778	1650	1623
ALDH2	1473	1535	1583	1812	1718	1639
DPYSL5	1726	1539	1675	1708	1605	1503
ATAD3B	1761	1617	1837	1652	1462	1421
COMTD1	1585	1426	1858	1736	1710	1435
C11orf58	1647	1657	1650	1591	1651	1553
MRPL27	1675	1810	1669	1613	1541	1428
RAB13	1622	1881	1659	1619	1480	1468
FXR1	1472	1649	1485	1763	1703	1649
MTA1	1554	1167	1470	2034	1718	1778
BOD1	1644	1680	1484	1623	1668	1619
CABIN1	1757	1228	1528	1897	1644	1664
RAB5C	1634	1625	1783	1785	1472	1417
TOP2B	1516	1757	1578	1788	1525	1550
RTL8C	1641	1288	1618	1915	1685	1562
RTL8A	1670	1740	1682	1701	1462	1446
PRKDC	1506	1579	1507	1769	1595	1742
PREB	1717	1651	1634	1778	1539	1378
DGKZ	1835	1513	1679	1639	1606	1411
KXD1	1620	1557	1566	1785	1620	1532
TRMU	1817	1460	1809	1571	1565	1457
CDC123	1685	1683	1631	1659	1493	1526
RSRC2	1637	1686	1438	1686	1645	1585
SPATC1L	1621	1652	1714	1785	1536	1369
USP39	1753	1602	1532	1646	1577	1562
BRIX1	1613	1955	1460	1614	1511	1519
DDX21	1519	1625	1271	1817	1729	1709
JAG2	1664	1524	1611	1858	1603	1410
LENG8	1394	1317	1437	2128	1700	1693
HMX1	1895	1350	1531	1858	1638	1393
DOT1L	1531	1272	1551	1889	1714	1705
SF3A2	1622	1379	1471	1781	1764	1644
CD164	1525	1844	1574	1689	1559	1462
NDUFC2	1563	1877	1832	1424	1532	1418
TTC19	1534	1678	1748	1611	1522	1553
PIDD1	1619	1326	1716	1776	1700	1507
MMAB	1559	1544	1728	1750	1586	1474
CD276	1620	1621	1696	1637	1524	1541
SELENOK	1576	1615	1722	1688	1529	1507
MPRIP	1691	1623	1560	1674	1652	1433
PGGHG	1756	1424	1667	1751	1598	1436
GLG1	1712	1642	1495	1626	1508	1645
PTDSS2	1717	1406	1677	1721	1692	1412
LAPTM4A	1457	1675	1477	1755	1555	1705
NCOR2	1553	1509	1617	1681	1616	1646
C12orf57	1507	1647	1808	1619	1574	1464
TROAP	1711	1525	1746	1696	1545	1394
NPLOC4	1787	1561	1605	1698	1484	1477
GORASP2	1658	1643	1500	1697	1623	1460
UXT	1642	1635	1610	1772	1572	1349
GTF2H5	1357	1684	1540	1568	1768	1634
FZR1	1731	1544	1607	1789	1411	1462
CCDC34	1637	2100	1658	1396	1512	1239
TARS2	1475	1646	1641	1685	1524	1567
SLBP	1472	1785	1571	1620	1576	1511
BCAT2	1616	1360	1569	1746	1777	1464
USP7	1602	1530	1628	1610	1566	1591
SREBF2	1445	1289	1524	1985	1664	1611
URM1	1539	1579	1675	1684	1434	1597
XPOT	1610	1872	1698	1445	1475	1408
PMF1	1737	1643	1788	1655	1389	1295
NUP85	1651	1813	1645	1558	1450	1390
ANAPC2	1702	1467	1586	1849	1518	1374
NLGN2	1600	1420	1548	1705	1598	1625
CNP	1627	1575	1586	1612	1671	1423
RHBDD3	1725	1373	1748	1604	1562	1481
P4HA1	1423	1752	1602	1621	1513	1581
PLCG1	1431	1729	1626	1665	1498	1542
NTHL1	1806	1428	1665	1608	1608	1373
SPCS2	1570	1881	1722	1629	1477	1201
UBE2R2	1536	1704	1467	1704	1550	1513
PPP6C	1522	1627	1685	1653	1534	1451
PALM	1598	1397	1726	1761	1635	1351
TTLL12	1596	1591	1581	1720	1520	1454
ILVBL	1537	1326	1723	1855	1631	1383
GMPS	1642	1511	1566	1665	1528	1539
ADIPOR1	1370	1637	1511	1729	1547	1654
POLR2G	1499	1601	1571	1678	1551	1547
TMEM54	1779	1369	1771	1703	1470	1354
MRPL43	1621	1505	1517	1659	1593	1545
QTRT1	1722	1516	1587	1635	1538	1430
AC034236.1	2166	1491	1079	1308	1637	1746
MRPL3	1463	1710	1520	1708	1606	1419
H2AFY2	1523	1605	1576	1635	1568	1511
PTOV1	1848	1373	1546	1873	1590	1187
YY1	1597	1624	1626	1647	1516	1402
GUCD1	1507	1649	1483	1627	1486	1652
TMEM184B	1573	1566	1581	1799	1437	1446
PIGS	1550	1568	1531	1587	1580	1570
SUGT1	1473	1795	1549	1502	1554	1508
CHCHD3	1506	1768	1631	1540	1486	1447
ECI2	1378	1598	1573	1718	1664	1437
CENPW	1430	1667	1608	1700	1455	1504
STX16	1495	1625	1456	1665	1590	1525
TBL3	1655	1257	1627	1736	1662	1418
SRPRB	1466	1687	1711	1694	1465	1322
C9orf78	1621	1802	1516	1556	1445	1404
SELENOO	1612	1414	1587	1617	1703	1411
WTAP	1407	1806	1598	1600	1467	1460
EPHX1	1665	1580	1547	1696	1448	1396
IDH2	1413	1388	1551	1716	1675	1589
RNF138	1606	1532	1530	1510	1562	1589
SLC39A3	1630	1513	1673	1698	1485	1316
SELENOW	1579	1633	1598	1693	1573	1239
SCARB1	1669	1484	1525	1622	1610	1402
UCK2	1563	1592	1422	1729	1668	1337
FAM32A	1641	1578	1548	1655	1482	1402
WDR46	1594	1681	1637	1519	1565	1302
MECR	1672	1575	1566	1546	1558	1380
PAXBP1	1412	1689	1606	1695	1473	1418
CHCHD1	1419	1577	1558	1608	1593	1536
GGT7	1363	1615	1571	1630	1501	1609
CHID1	1591	1384	1622	1665	1578	1447
CTXN1	1756	1293	1682	1729	1693	1129
MCRIP2	1566	1429	1591	1667	1716	1307
NUFIP2	1522	1718	1456	1633	1455	1492
ZNF24	1441	1575	1548	1596	1547	1567
ANKLE2	1650	1446	1528	1754	1450	1439
KHDC4	1457	1619	1474	1584	1544	1587
DGCR2	1600	1392	1678	1663	1559	1373
FAF1	1725	1576	1641	1536	1447	1339
PPP2R3B	1526	1475	1458	1718	1624	1459
OXLD1	1588	1266	1678	1710	1617	1400
NAE1	1412	1909	1450	1489	1464	1533
ALDH7A1	1526	1446	1461	1762	1500	1561
PEA15	1452	1591	1607	1612	1506	1487
VHL	1421	1141	1381	1915	1781	1609
DBNL	1580	1648	1589	1658	1489	1283
WDR45B	1536	1449	1416	1620	1629	1597
COPB2	1448	1601	1586	1582	1422	1601
RTF1	1735	1907	1566	1266	1644	1122
DDX42	1501	1656	1514	1598	1475	1495
TOP2A	1532	1436	1553	1759	1509	1449
INTS11	1614	1407	1473	1668	1565	1508
SLC2A4RG	1526	1127	1626	1748	1645	1562
APMAP	1634	1561	1584	1556	1461	1430
LTV1	1385	1682	1477	1719	1466	1494
CDK5RAP2	1556	1653	1486	1582	1448	1498
ERP44	1569	1626	1500	1572	1475	1473
TMPO	1627	1609	1485	1517	1535	1440
ATP13A1	1599	1380	1763	1622	1486	1360
LSS	1482	1494	1424	1780	1544	1485
QSOX1	1420	1478	1410	1763	1529	1589
UBA2	1375	1747	1499	1620	1508	1435
OAZ2	1444	1426	1550	1706	1579	1477
SERINC1	1447	1706	1392	1506	1605	1519
GGCT	1498	1661	1499	1609	1597	1309
PTK7	1404	1325	1375	1865	1543	1650
CEBPG	1508	1722	1608	1474	1434	1412
TSEN34	1482	1607	1424	1504	1613	1525
NSD2	1458	1442	1514	1687	1439	1604
FUBP1	1341	1684	1532	1451	1547	1583
DNAJC5	1470	1521	1668	1570	1561	1346
RPA1	1572	1706	1582	1390	1515	1368
STMP1	1604	1541	1430	1646	1486	1409
PAFAH1B3	1554	1494	1623	1592	1585	1266
RFLNB	1444	1752	1631	1512	1488	1285
SNAP47	1681	1561	1534	1614	1348	1370
FANCI	1497	1509	1495	1682	1468	1454
SMARCA5	1506	1708	1526	1557	1393	1405
PPM1F	1544	1463	1500	1669	1526	1381
CHPF	1564	1320	1458	1621	1650	1468
MCTS1	1347	1560	1534	1544	1502	1583
GIT1	1514	1429	1709	1520	1586	1310
LSR	1600	1491	1741	1571	1350	1315
GPT2	1600	1684	1551	1498	1422	1310
PSMA1	1380	1870	1684	1380	1395	1352
IRF2BP1	1484	1226	1488	1751	1629	1483
IFT27	1535	1705	1674	1417	1413	1315
G3BP1	1534	1552	1488	1545	1459	1474
SESN2	1437	1582	1661	1551	1396	1422
NMT1	1456	1419	1515	1666	1481	1512
AIF1L	1597	1574	1564	1551	1335	1427
MED22	1680	1447	1461	1548	1502	1402
RAD23A	1350	1420	1285	1836	1561	1584
DVL1	1449	1177	1493	1732	1672	1499
UBE2T	1451	1607	1345	1522	1530	1567
TRIP10	1513	1245	1436	1759	1530	1535
TMX2	1396	1800	1678	1398	1341	1393
WDR26	1463	1599	1427	1623	1474	1419
MRPL42	1439	1566	1436	1587	1479	1498
EEF1D	1456	1386	1388	1836	1511	1426
AP1M1	1603	1505	1548	1678	1406	1259
PLOD1	1552	1579	1587	1460	1482	1326
TCF25	1540	1398	1587	1657	1483	1321
GADD45B	1411	1258	1427	1662	1643	1583
PRPF38A	1403	1644	1555	1613	1467	1295
GMPPA	1621	1483	1480	1576	1419	1395
UBQLN4	1636	1537	1605	1534	1347	1313
DPH7	1513	1481	1536	1621	1358	1452
SLC19A1	1415	1352	1600	1646	1630	1317
PPFIA3	1512	1218	1507	1715	1582	1423
CORO1B	1757	1329	1559	1510	1534	1265
ZNF787	1669	1374	1533	1635	1436	1307
SAC3D1	1533	1374	1547	1552	1552	1395
NFATC4	1687	1312	1451	1727	1480	1296
ASXL1	1410	1451	1587	1599	1578	1328
HES6	1485	1305	1638	1562	1545	1413
FAAP20	1566	1315	1646	1706	1507	1206
FAM234A	1599	1472	1586	1572	1500	1217
ICMT	1451	1538	1473	1525	1468	1489
FAM129B	1515	1265	1551	1715	1539	1359
MAPKAPK5-AS1	1396	1630	1602	1556	1470	1287
CRTC2	1382	1473	1641	1664	1403	1377
TFG	1560	1581	1499	1459	1425	1416
WNK2	1638	1424	1450	1576	1541	1298
ZNF503	1346	1500	1297	1673	1610	1499
SDCBP	1369	1557	1324	1702	1543	1429
CETN2	1388	1631	1520	1574	1417	1388
ANAPC16	1600	1606	1469	1441	1461	1333
ELP1	1437	1566	1531	1459	1544	1370
VMA21	1399	1681	1603	1449	1348	1416
AATF	1596	1714	1371	1519	1349	1347
TYK2	1492	1525	1418	1663	1433	1364
ACBD6	1422	1466	1482	1636	1428	1449
YIPF3	1357	1557	1542	1567	1511	1348
CC2D1A	1626	1382	1576	1578	1512	1203
CXXC1	1658	1415	1545	1592	1334	1331
SHKBP1	1612	1426	1532	1657	1340	1304
SRPK1	1553	1680	1375	1475	1489	1296
UBE2A	1547	1532	1419	1552	1453	1364
[truncated: 56,736 more rows]
